# Supplementary material for: A Trypsin‐Like Serine Protease ZmNAL1a Fine‐Tunes Maize Floral Transition and Flowering Time
Source: Adv Sci (Weinh). 2026 Jan 4;13(10):e14635. doi: 10.1002/advs.202514635 (PMC12915138; doi:10.1002/advs.202514635)
Supplement: Supplementary file 2 — Supporting File 2: advs73613‐sup‐0002‐Supplementary tables‐R3.xlsx. [file ADVS-13-e14635-s001.xlsx]

## Sheet: Table S1
Table S1. Detailed information of the integrated multi-omics network of NAL1 proteins and known flowering-related genes in maize.
Source	Target	Weight
Zm00001d048474	Zm00001d032694	0.469
Zm00001d048474	Zm00001d031486	0.469
Zm00001d048474	Zm00001d010120	0.457
Zm00001d048474	Zm00001d042347	0.457
Zm00001d048474	Zm00001d045320	0.444
Zm00001d048474	Zm00001d030732	0.444
Zm00001d048474	Zm00001d024679	0.444
Zm00001d048474	Zm00001d017501	0.433
Zm00001d048474	Zm00001d010974	0.399
Zm00001d048474	Zm00001d028918	0.388
Zm00001d048474	Zm00001d033287	0.388
Zm00001d048474	Zm00001d005368	0.388
Zm00001d048474	Zm00001d027425	0.37964
Zm00001d048474	Zm00001d047204	0.378
Zm00001d048474	Zm00001d051542	0.378
Zm00001d048474	Zm00001d052087	0.378
Zm00001d048474	Zm00001d051373	0.368
Zm00001d048474	Zm00001d002065	0.368
Zm00001d048474	Zm00001d048476	0.368
Zm00001d048474	Zm00001d023734	0.368
Zm00001d048474	Zm00001d048473	0.368
Zm00001d048474	Zm00001d048479	0.368
Zm00001d048474	Zm00001d006236	0.368
Zm00001d048474	Zm00001d036640	0.368
Zm00001d048474	Zm00001d017966	0.368
Zm00001d048474	Zm00001d046571	0.368
Zm00001d034045	Zm00001d007949	0.666961
Zm00001d034045	Zm00001d022088	0.465865
Zm00001d034045	Zm00001d024679	0.457
Zm00001d034045	Zm00001d032694	0.433
Zm00001d034045	Zm00001d002065	0.421
Zm00001d034045	Zm00001d018667	0.404402
Zm00001d034045	Zm00001d039370	0.399
Zm00001d034045	Zm00001d027929	0.399
Zm00001d034045	Zm00001d050874	0.388
Zm00001d034045	Zm00001d051528	0.378
Zm00001d034045	Zm00001d036451	0.378
Zm00001d034045	Zm00001d017146	0.368
Zm00001d034045	Zm00001d049636	0.368
Zm00001d034045	Zm00001d013258	0.356713
Zm00001d034045	Zm00001d045231	0.34732
Zm00001d034045	Zm00001d034047	0.31724
Zm00001d034045	Zm00001d010988	0.301662
Zm00001d033680	Zm00001d001800	0.709622
Zm00001d033680	Zm00001d048527	0.528426
Zm00001d033680	Zm00001d008330	0.488509
Zm00001d033680	Zm00001d004036	0.469
Zm00001d033680	Zm00001d001802	0.432938
Zm00001d033680	Zm00001d032694	0.399
Zm00001d033680	Zm00001d019314	0.399
Zm00001d033680	Zm00001d046508	0.398049
Zm00001d033680	Zm00001d033675	0.382
Zm00001d033680	Zm00001d017703	0.378
Zm00001d033680	Zm00001d044600	0.378
Zm00001d033680	Zm00001d024679	0.378
Zm00001d033680	Zm00001d028555	0.378
Zm00001d033680	Zm00001d051884	0.378
Zm00001d033680	Zm00001d018410	0.378
Zm00001d033680	Zm00001d018501	0.378
Zm00001d033680	Zm00001d036804	0.373666
Zm00001d033680	Zm00001d028596	0.368
Zm00001d033680	Zm00001d028597	0.368
Zm00001d033680	Zm00001d008357	0.332714
Zm00001d033680	Zm00001d040188	0.319301
Zm00001d033680	Zm00001d028532	0.318915
Zm00001d033680	Zm00001d012852	0.310346
Zm00001d033680	Zm00001d016916	0.308066
Zm00001d033680	Zm00001d041052	0.304065
Zm00001d026585	Zm00001d051116	0.482
Zm00001d026585	Zm00001d038972	0.482
Zm00001d026585	Zm00001d016041	0.469
Zm00001d026585	Zm00001d011035	0.469
Zm00001d026585	Zm00001d030014	0.457
Zm00001d026585	Zm00001d014488	0.457
Zm00001d026585	Zm00001d020201	0.457
Zm00001d026585	Zm00001d034793	0.444
Zm00001d026585	Zm00001d032373	0.444
Zm00001d026585	Zm00001d047349	0.444
Zm00001d026585	Zm00001d024919	0.444
Zm00001d026585	Zm00001d010016	0.444
Zm00001d026585	Zm00001d034223	0.444
Zm00001d026585	Zm00001d028691	0.444
Zm00001d026585	Zm00001d052436	0.433
Zm00001d026585	GRMZM5G884912	0.433
Zm00001d026585	Zm00001d016446	0.433
Zm00001d026585	Zm00001d021018	0.433
Zm00001d026585	Zm00001d032165	0.433
Zm00001d026585	Zm00001d017212	0.433
Zm00001d026585	Zm00001d013043	0.433
Zm00001d026585	Zm00001d050753	0.421
Zm00001d026585	Zm00001d039065	0.421
Zm00001d026585	Zm00001d051898	0.421
Zm00001d026585	Zm00001d046317	0.421
Zm00001d026585	Zm00001d040263	0.421
Zm00001d026585	Zm00001d051405	0.421
Zm00001d026585	Zm00001d038374	0.421
Zm00001d026585	Zm00001d003913	0.421
Zm00001d026585	Zm00001d028918	0.421
Zm00001d026585	Zm00001d028966	0.421
Zm00001d026585	Zm00001d052779	0.421
Zm00001d026585	Zm00001d040320	0.421
Zm00001d026585	Zm00001d025865	0.421
Zm00001d026585	Zm00001d047787	0.41
Zm00001d026585	Zm00001d031808	0.41
Zm00001d026585	Zm00001d017837	0.41
Zm00001d026585	Zm00001d026194	0.41
Zm00001d026585	Zm00001d014969	0.41
Zm00001d026585	Zm00001d031611	0.41
Zm00001d026585	Zm00001d037343	0.41
Zm00001d026585	Zm00001d045431	0.41
Zm00001d026585	Zm00001d011634	0.41
Zm00001d026585	Zm00001d032567	0.41
Zm00001d026585	Zm00001d035990	0.41
Zm00001d026585	Zm00001d049242	0.41
Zm00001d026585	Zm00001d050715	0.41
Zm00001d026585	Zm00001d034701	0.41
Zm00001d026585	Zm00001d017501	0.41
Zm00001d026585	Zm00001d017526	0.41
Zm00001d026585	Zm00001d035684	0.41
Zm00001d026585	Zm00001d051033	0.41
Zm00001d026585	Zm00001d027389	0.41
Zm00001d026585	Zm00001d047186	0.41
Zm00001d026585	Zm00001d020821	0.41
Zm00001d026585	Zm00001d015379	0.41
Zm00001d026585	Zm00001d023544	0.41
Zm00001d026585	Zm00001d032739	0.41
Zm00001d026585	Zm00001d010009	0.41
Zm00001d026585	Zm00001d015138	0.41
Zm00001d026585	Zm00001d003156	0.41
Zm00001d026585	Zm00001d049592	0.41
Zm00001d026585	Zm00001d002160	0.41
Zm00001d026585	Zm00001d021486	0.41
Zm00001d026585	Zm00001d048410	0.41
Zm00001d026585	Zm00001d038832	0.399
Zm00001d026585	Zm00001d047282	0.399
Zm00001d026585	Zm00001d048834	0.399
Zm00001d026585	Zm00001d042930	0.399
Zm00001d026585	Zm00001d032442	0.399
Zm00001d026585	Zm00001d010867	0.399
Zm00001d026585	Zm00001d012127	0.399
Zm00001d026585	Zm00001d038196	0.399
Zm00001d026585	Zm00001d025894	0.399
Zm00001d026585	Zm00001d003081	0.399
Zm00001d026585	Zm00001d009439	0.399
Zm00001d026585	Zm00001d052108	0.399
Zm00001d026585	Zm00001d047757	0.399
Zm00001d026585	Zm00001d032073	0.399
Zm00001d026585	Zm00001d002663	0.399
Zm00001d026585	Zm00001d052391	0.399
Zm00001d026585	Zm00001d040766	0.399
Zm00001d026585	Zm00001d034616	0.399
Zm00001d026585	Zm00001d020685	0.399
Zm00001d026585	Zm00001d044045	0.399
Zm00001d026585	Zm00001d053863	0.399
Zm00001d026585	Zm00001d007096	0.399
Zm00001d026585	Zm00001d037606	0.399
Zm00001d026585	Zm00001d031923	0.399
Zm00001d026585	Zm00001d038088	0.399
Zm00001d026585	Zm00001d005636	0.399
Zm00001d026585	Zm00001d049080	0.399
Zm00001d026585	Zm00001d053636	0.399
Zm00001d026585	Zm00001d003857	0.399
Zm00001d026585	Zm00001d023974	0.399
Zm00001d026585	Zm00001d013839	0.399
Zm00001d026585	Zm00001d049928	0.399
Zm00001d026585	Zm00001d043696	0.399
Zm00001d026585	Zm00001d044054	0.399
Zm00001d026585	Zm00001d010236	0.399
Zm00001d026585	Zm00001d002366	0.388
Zm00001d026585	Zm00001d048825	0.388
Zm00001d026585	Zm00001d038139	0.388
Zm00001d026585	Zm00001d000222	0.388
Zm00001d026585	Zm00001d014327	0.388
Zm00001d026585	Zm00001d040274	0.388
Zm00001d026585	Zm00001d014701	0.388
Zm00001d026585	Zm00001d021395	0.388
Zm00001d026585	GRMZM5G800096	0.388
Zm00001d026585	Zm00001d016559	0.388
Zm00001d026585	Zm00001d023280	0.388
Zm00001d026585	Zm00001d030373	0.388
Zm00001d026585	Zm00001d030652	0.388
Zm00001d026585	Zm00001d042725	0.388
Zm00001d026585	Zm00001d011602	0.388
Zm00001d026585	Zm00001d031909	0.388
Zm00001d026585	Zm00001d005037	0.388
Zm00001d026585	Zm00001d045199	0.388
Zm00001d026585	Zm00001d015586	0.388
Zm00001d026585	Zm00001d023223	0.388
Zm00001d026585	Zm00001d044533	0.388
Zm00001d026585	Zm00001d029408	0.388
Zm00001d026585	Zm00001d012090	0.388
Zm00001d026585	Zm00001d014058	0.388
Zm00001d026585	Zm00001d014937	0.388
Zm00001d026585	Zm00001d039452	0.388
Zm00001d026585	Zm00001d043775	0.388
Zm00001d026585	Zm00001d031796	0.388
Zm00001d026585	Zm00001d033259	0.388
Zm00001d026585	Zm00001d019981	0.388
Zm00001d026585	Zm00001d034869	0.388
Zm00001d026585	Zm00001d003462	0.388
Zm00001d026585	Zm00001d011314	0.388
Zm00001d026585	Zm00001d041640	0.388
Zm00001d026585	Zm00001d038248	0.388
Zm00001d026585	Zm00001d038217	0.388
Zm00001d026585	Zm00001d038594	0.388
Zm00001d026585	Zm00001d048442	0.388
Zm00001d026585	Zm00001d037401	0.388
Zm00001d026585	GRMZM5G862955	0.388
Zm00001d026585	Zm00001d053765	0.388
Zm00001d026585	Zm00001d040303	0.388
Zm00001d026585	Zm00001d018535	0.388
Zm00001d026585	Zm00001d032499	0.388
Zm00001d026585	Zm00001d028617	0.388
Zm00001d026585	Zm00001d050357	0.388
Zm00001d026585	Zm00001d006010	0.388
Zm00001d026585	Zm00001d026586	0.383
Zm00001d026585	Zm00001d017242	0.378
Zm00001d026585	Zm00001d026547	0.378
Zm00001d026585	Zm00001d025762	0.378
Zm00001d026585	Zm00001d027626	0.378
Zm00001d026585	Zm00001d002240	0.378
Zm00001d026585	Zm00001d038382	0.378
Zm00001d026585	Zm00001d029630	0.378
Zm00001d026585	Zm00001d008613	0.378
Zm00001d026585	Zm00001d006574	0.378
Zm00001d026585	Zm00001d047217	0.378
Zm00001d026585	Zm00001d039079	0.378
Zm00001d026585	Zm00001d043942	0.378
Zm00001d026585	Zm00001d008498	0.378
Zm00001d026585	Zm00001d021893	0.378
Zm00001d026585	Zm00001d015426	0.378
Zm00001d026585	Zm00001d017340	0.378
Zm00001d026585	Zm00001d042641	0.378
Zm00001d026585	Zm00001d026412	0.378
Zm00001d026585	Zm00001d015692	0.378
Zm00001d026585	Zm00001d049857	0.378
Zm00001d026585	Zm00001d007034	0.378
Zm00001d026585	Zm00001d026585	0.378
Zm00001d026585	Zm00001d025200	0.378
Zm00001d026585	Zm00001d040864	0.378
Zm00001d026585	Zm00001d014271	0.378
Zm00001d026585	Zm00001d035201	0.378
Zm00001d026585	Zm00001d039043	0.378
Zm00001d026585	Zm00001d018979	0.378
Zm00001d026585	Zm00001d048564	0.378
Zm00001d026585	Zm00001d007633	0.378
Zm00001d026585	Zm00001d022077	0.378
Zm00001d026585	Zm00001d029968	0.378
Zm00001d026585	Zm00001d033297	0.378
Zm00001d026585	Zm00001d039283	0.378
Zm00001d026585	Zm00001d039280	0.378
Zm00001d026585	Zm00001d048316	0.378
Zm00001d026585	Zm00001d033707	0.378
Zm00001d026585	Zm00001d019567	0.378
Zm00001d026585	Zm00001d052078	0.378
Zm00001d026585	Zm00001d048195	0.378
Zm00001d026585	Zm00001d013528	0.378
Zm00001d026585	Zm00001d010855	0.378
Zm00001d026585	Zm00001d026587	0.372
Zm00001d026585	Zm00001d043158	0.368
Zm00001d026585	Zm00001d015856	0.368
Zm00001d026585	Zm00001d013458	0.368
Zm00001d026585	Zm00001d009850	0.368
Zm00001d026585	Zm00001d045359	0.368
Zm00001d026585	Zm00001d045391	0.368
Zm00001d026585	Zm00001d010716	0.368
Zm00001d026585	Zm00001d038218	0.368
Zm00001d026585	Zm00001d047218	0.368
Zm00001d026585	Zm00001d026312	0.368
Zm00001d026585	Zm00001d038227	0.368
Zm00001d026585	GRMZM5G845024	0.368
Zm00001d026585	Zm00001d033680	0.368
Zm00001d026585	Zm00001d002325	0.368
Zm00001d026585	Zm00001d026584	0.368
Zm00001d026585	Zm00001d024726	0.368
Zm00001d026585	Zm00001d014449	0.368
Zm00001d026585	Zm00001d043425	0.368
Zm00001d026585	Zm00001d007966	0.368
Zm00001d026585	Zm00001d044247	0.368
Zm00001d026585	Zm00001d049913	0.368
Zm00001d026585	Zm00001d024544	0.368
Zm00001d026585	Zm00001d000178	0.368
Zm00001d026585	Zm00001d032859	0.368
Zm00001d026585	Zm00001d044441	0.368
Zm00001d026585	Zm00001d029188	0.368
Zm00001d026585	Zm00001d001935	0.368
Zm00001d026585	Zm00001d002690	0.368
Zm00001d026585	Zm00001d020783	0.368
Zm00001d026585	Zm00001d037035	0.368
Zm00001d026585	Zm00001d039427	0.368
Zm00001d026585	Zm00001d031898	0.368
Zm00001d026585	Zm00001d021950	0.368
Zm00001d026585	Zm00001d007059	0.368
Zm00001d026585	GRMZM5G892769	0.368
Zm00001d026585	Zm00001d042973	0.368
Zm00001d026585	Zm00001d005001	0.368
Zm00001d026585	Zm00001d016477	0.368
Zm00001d026585	Zm00001d029758	0.368
Zm00001d026585	GRMZM5G836544	0.368
Zm00001d026585	Zm00001d053923	0.368
Zm00001d026585	Zm00001d038512	0.368
Zm00001d026585	Zm00001d002962	0.368
Zm00001d026585	Zm00001d026578	0.368
Zm00001d026585	Zm00001d032485	0.368
Zm00001d026585	Zm00001d051142	0.368
Zm00001d026585	Zm00001d000279	0.368
Zm00001d026585	Zm00001d041645	0.368
Zm00001d026585	Zm00001d036966	0.368
Zm00001d026585	Zm00001d012966	0.368
Zm00001d026585	Zm00001d015327	0.368
Zm00001d026585	Zm00001d021224	0.368
Zm00001d026585	Zm00001d048852	0.368
Zm00001d026585	Zm00001d034581	0.368
Zm00001d026585	Zm00001d032476	0.368
Zm00001d026585	Zm00001d040278	0.368
Zm00001d026585	Zm00001d033225	0.368
Zm00001d026296	Zm00001d033333	0.512479
Zm00001d026296	Zm00001d047282	0.495
Zm00001d026296	Zm00001d001994	0.489817
Zm00001d026296	Zm00001d048718	0.488509
Zm00001d026296	Zm00001d028143	0.457823
Zm00001d026296	Zm00001d040513	0.452106
Zm00001d026296	Zm00001d041700	0.449654
Zm00001d026296	Zm00001d023710	0.441439
Zm00001d026296	Zm00001d018472	0.441117
Zm00001d026296	Zm00001d042802	0.434677
Zm00001d026296	Zm00001d048628	0.433
Zm00001d026296	Zm00001d024756	0.42866
Zm00001d026296	Zm00001d043618	0.426239
Zm00001d026296	Zm00001d010525	0.421944
Zm00001d026296	Zm00001d002690	0.421
Zm00001d026296	Zm00001d054093	0.421
Zm00001d026296	Zm00001d040305	0.416748
Zm00001d026296	Zm00001d021365	0.412418
Zm00001d026296	Zm00001d010043	0.410077
Zm00001d026296	Zm00001d019191	0.41
Zm00001d026296	Zm00001d038382	0.41
Zm00001d026296	Zm00001d043795	0.41
Zm00001d026296	Zm00001d013521	0.408443
Zm00001d026296	Zm00001d030841	0.408099
Zm00001d026296	Zm00001d019325	0.4077
Zm00001d026296	Zm00001d025710	0.407173
Zm00001d026296	Zm00001d013065	0.406363
Zm00001d026296	Zm00001d022276	0.40504
Zm00001d026296	Zm00001d018477	0.403947
Zm00001d026296	Zm00001d033465	0.401939
Zm00001d026296	Zm00001d029483	0.399
Zm00001d026296	Zm00001d014925	0.399
Zm00001d026296	Zm00001d026286	0.399
Zm00001d026296	Zm00001d010054	0.399
Zm00001d026296	Zm00001d020910	0.399
Zm00001d026296	Zm00001d036213	0.399
Zm00001d026296	Zm00001d009990	0.399
Zm00001d026296	Zm00001d043497	0.399
Zm00001d026296	Zm00001d044246	0.399
Zm00001d026296	Zm00001d007141	0.394118
Zm00001d026296	Zm00001d047637	0.392323
Zm00001d026296	Zm00001d012653	0.388
Zm00001d026296	Zm00001d043301	0.388
Zm00001d026296	Zm00001d007069	0.388
Zm00001d026296	Zm00001d045389	0.388
Zm00001d026296	Zm00001d028039	0.385081
Zm00001d026296	Zm00001d019462	0.381537
Zm00001d026296	Zm00001d030900	0.381231
Zm00001d026296	Zm00001d029059	0.380592
Zm00001d026296	Zm00001d013430	0.380545
Zm00001d026296	Zm00001d017089	0.379053
Zm00001d026296	Zm00001d000279	0.378
Zm00001d026296	Zm00001d014382	0.378
Zm00001d026296	Zm00001d035666	0.378
Zm00001d026296	Zm00001d031817	0.378
Zm00001d026296	Zm00001d028571	0.378
Zm00001d026296	Zm00001d043125	0.378
Zm00001d026296	Zm00001d005550	0.378
Zm00001d026296	Zm00001d036406	0.378
Zm00001d026296	Zm00001d046190	0.378
Zm00001d026296	Zm00001d040768	0.378
Zm00001d026296	Zm00001d033649	0.378
Zm00001d026296	Zm00001d037728	0.37747
Zm00001d026296	Zm00001d048859	0.376659
Zm00001d026296	Zm00001d025233	0.375833
Zm00001d026296	Zm00001d017239	0.375004
Zm00001d026296	Zm00001d039214	0.372997
Zm00001d026296	Zm00001d053738	0.369738
Zm00001d026296	Zm00001d036966	0.368
Zm00001d026296	Zm00001d015469	0.368
Zm00001d026296	Zm00001d038218	0.368
Zm00001d026296	Zm00001d037213	0.368
Zm00001d026296	Zm00001d040772	0.368
Zm00001d026296	Zm00001d047579	0.368
Zm00001d026296	Zm00001d022314	0.368
Zm00001d026296	Zm00001d045954	0.368
Zm00001d026296	Zm00001d013736	0.368
Zm00001d026296	Zm00001d042054	0.368
Zm00001d026296	Zm00001d012321	0.368
Zm00001d026296	Zm00001d020685	0.368
Zm00001d026296	GRMZM5G892769	0.368
Zm00001d026296	Zm00001d003543	0.366803
Zm00001d026296	Zm00001d051925	0.366446
Zm00001d026296	Zm00001d029206	0.366223
Zm00001d026296	Zm00001d002814	0.365883
Zm00001d026296	Zm00001d011781	0.365198
Zm00001d026296	Zm00001d031064	0.36259
Zm00001d026296	Zm00001d003644	0.362532
Zm00001d026296	Zm00001d019125	0.35889
Zm00001d026296	Zm00001d005705	0.357674
Zm00001d026296	Zm00001d041443	0.354175
Zm00001d026296	Zm00001d019915	0.353201
Zm00001d026296	Zm00001d004468	0.350609
Zm00001d026296	Zm00001d027883	0.350316
Zm00001d026296	Zm00001d012593	0.350016
Zm00001d026296	Zm00001d031269	0.347112
Zm00001d026296	Zm00001d041334	0.34497
Zm00001d026296	Zm00001d019423	0.344279
Zm00001d026296	Zm00001d028840	0.34369
Zm00001d026296	Zm00001d041215	0.343643
Zm00001d026296	Zm00001d006323	0.338924
Zm00001d026296	Zm00001d024093	0.338088
Zm00001d026296	Zm00001d023456	0.338065
Zm00001d026296	Zm00001d052368	0.336605
Zm00001d026296	Zm00001d048173	0.336129
Zm00001d026296	Zm00001d043277	0.336076
Zm00001d026296	Zm00001d041497	0.334862
Zm00001d026296	Zm00001d033863	0.333889
Zm00001d026296	Zm00001d046072	0.332962
Zm00001d026296	Zm00001d037518	0.332951
Zm00001d026296	Zm00001d047053	0.330753
Zm00001d026296	Zm00001d023313	0.32993
Zm00001d026296	Zm00001d032621	0.329549
Zm00001d026296	Zm00001d020392	0.329446
Zm00001d026296	Zm00001d042498	0.325582
Zm00001d026296	Zm00001d031485	0.323766
Zm00001d026296	Zm00001d011765	0.323764
Zm00001d026296	Zm00001d042523	0.322659
Zm00001d026296	Zm00001d017949	0.320863
Zm00001d026296	Zm00001d051742	0.320561
Zm00001d026296	Zm00001d013090	0.320127
Zm00001d026296	Zm00001d028827	0.318972
Zm00001d026296	Zm00001d029852	0.317616
Zm00001d026296	Zm00001d038005	0.31594
Zm00001d026296	Zm00001d043906	0.314908
Zm00001d026296	Zm00001d008515	0.313141
Zm00001d026296	Zm00001d053732	0.312917
Zm00001d026296	Zm00001d014078	0.312392
Zm00001d026296	Zm00001d016081	0.310674
Zm00001d026296	Zm00001d012933	0.310497
Zm00001d026296	Zm00001d020182	0.310078
Zm00001d026296	Zm00001d053011	0.309851
Zm00001d026296	Zm00001d051057	0.309217
Zm00001d026296	Zm00001d037258	0.306754
Zm00001d026296	Zm00001d011405	0.305961
Zm00001d026296	Zm00001d027803	0.303789
Zm00001d026296	Zm00001d015338	0.30357
Zm00001d026296	Zm00001d030230	0.303149
Zm00001d026296	Zm00001d000168	0.303126
Zm00001d026296	Zm00001d022038	0.303103
Zm00001d026296	Zm00001d019950	0.302763
Zm00001d026296	Zm00001d048891	0.301946
Zm00001d026296	Zm00001d006269	0.301198
Zm00001d026231	Zm00001d002449	0.700344
Zm00001d026231	Zm00001d039318	0.691474
Zm00001d026231	Zm00001d025669	0.668071
Zm00001d026231	Zm00001d010841	0.637193
Zm00001d026231	Zm00001d017078	0.633192
Zm00001d026231	Zm00001d011757	0.61297
Zm00001d026231	Zm00001d033518	0.586099
Zm00001d026231	Zm00001d025930	0.577656
Zm00001d026231	Zm00001d005919	0.576199
Zm00001d026231	Zm00001d015457	0.573322
Zm00001d026231	Zm00001d019538	0.567257
Zm00001d026231	Zm00001d038875	0.558509
Zm00001d026231	Zm00001d034506	0.552276
Zm00001d026231	Zm00001d032194	0.544982
Zm00001d026231	Zm00001d034204	0.539371
Zm00001d026231	Zm00001d017385	0.530124
Zm00001d026231	Zm00001d026175	0.529004
Zm00001d026231	Zm00001d045158	0.528828
Zm00001d026231	Zm00001d044131	0.522052
Zm00001d026231	Zm00001d043985	0.518217
Zm00001d026231	Zm00001d031463	0.504859
Zm00001d026231	Zm00001d021616	0.504056
Zm00001d026231	Zm00001d024424	0.503819
Zm00001d026231	Zm00001d000238	0.499171
Zm00001d026231	Zm00001d008326	0.497006
Zm00001d026231	Zm00001d002938	0.493058
Zm00001d026231	Zm00001d000458	0.491457
Zm00001d026231	Zm00001d020864	0.485524
Zm00001d026231	Zm00001d035266	0.481354
Zm00001d026231	Zm00001d047451	0.480458
Zm00001d026231	Zm00001d020763	0.476508
Zm00001d026231	Zm00001d044081	0.475377
Zm00001d026231	Zm00001d032225	0.473482
Zm00001d026231	Zm00001d051269	0.472599
Zm00001d026231	Zm00001d026111	0.468344
Zm00001d026231	Zm00001d041791	0.463948
Zm00001d026231	Zm00001d047035	0.459297
Zm00001d026231	Zm00001d021283	0.449729
Zm00001d026231	Zm00001d013588	0.44803
Zm00001d026231	Zm00001d052910	0.441168
Zm00001d026231	Zm00001d026062	0.425401
Zm00001d026231	Zm00001d017563	0.424718
Zm00001d026231	Zm00001d031837	0.41966
Zm00001d026231	Zm00001d047946	0.41169
Zm00001d026231	Zm00001d007190	0.410802
Zm00001d026231	Zm00001d049019	0.41
Zm00001d026231	Zm00001d004861	0.41
Zm00001d026231	Zm00001d028495	0.404625
Zm00001d026231	Zm00001d038742	0.402705
Zm00001d026231	Zm00001d046722	0.396372
Zm00001d026231	Zm00001d022598	0.396291
Zm00001d026231	Zm00001d052130	0.394577
Zm00001d026231	Zm00001d024701	0.391466
Zm00001d026231	Zm00001d024030	0.389743
Zm00001d026231	Zm00001d031119	0.387822
Zm00001d026231	Zm00001d010818	0.385806
Zm00001d026231	Zm00001d003806	0.383997
Zm00001d026231	Zm00001d012621	0.382779
Zm00001d026231	Zm00001d018802	0.380331
Zm00001d026231	Zm00001d022175	0.380173
Zm00001d026231	Zm00001d045533	0.376517
Zm00001d026231	Zm00001d027300	0.375702
Zm00001d026231	Zm00001d034091	0.375156
Zm00001d026231	Zm00001d043421	0.373392
Zm00001d026231	Zm00001d002441	0.364974
Zm00001d026231	Zm00001d034703	0.364311
Zm00001d026231	Zm00001d035082	0.362898
Zm00001d026231	Zm00001d019696	0.362891
Zm00001d026231	Zm00001d011122	0.360037
Zm00001d026231	Zm00001d007465	0.359391
Zm00001d026231	Zm00001d039313	0.358917
Zm00001d026231	Zm00001d048438	0.358433
Zm00001d026231	Zm00001d011748	0.358101
Zm00001d026231	Zm00001d051585	0.356264
Zm00001d026231	Zm00001d041714	0.355361
Zm00001d026231	Zm00001d028182	0.355007
Zm00001d026231	Zm00001d020526	0.35415
Zm00001d026231	Zm00001d011660	0.350655
Zm00001d026231	Zm00001d026046	0.349049
Zm00001d026231	Zm00001d012538	0.347915
Zm00001d026231	Zm00001d047873	0.347627
Zm00001d026231	Zm00001d033484	0.347496
Zm00001d026231	Zm00001d015627	0.344943
Zm00001d026231	Zm00001d036531	0.343533
Zm00001d026231	Zm00001d007972	0.342557
Zm00001d026231	Zm00001d053447	0.341313
Zm00001d026231	Zm00001d005773	0.340655
Zm00001d026231	Zm00001d031331	0.33991
Zm00001d026231	Zm00001d040169	0.339728
Zm00001d026231	Zm00001d015342	0.339116
Zm00001d026231	Zm00001d036970	0.33754
Zm00001d026231	Zm00001d036790	0.336106
Zm00001d026231	Zm00001d043691	0.335626
Zm00001d026231	Zm00001d007677	0.334877
Zm00001d026231	Zm00001d008221	0.333339
Zm00001d026231	Zm00001d026540	0.331984
Zm00001d026231	Zm00001d034263	0.330102
Zm00001d026231	Zm00001d033891	0.328298
Zm00001d026231	Zm00001d021140	0.327876
Zm00001d026231	Zm00001d051562	0.326669
Zm00001d026231	Zm00001d037117	0.324533
Zm00001d026231	Zm00001d025604	0.324314
Zm00001d026231	Zm00001d040046	0.32183
Zm00001d026231	Zm00001d008742	0.320016
Zm00001d026231	Zm00001d014547	0.319006
Zm00001d026231	Zm00001d036711	0.317969
Zm00001d026231	Zm00001d007164	0.317676
Zm00001d026231	Zm00001d040312	0.317074
Zm00001d026231	Zm00001d003331	0.316622
Zm00001d026231	Zm00001d023623	0.316558
Zm00001d026231	Zm00001d041154	0.316407
Zm00001d026231	Zm00001d011597	0.316405
Zm00001d026231	Zm00001d031840	0.312738
Zm00001d026231	Zm00001d011945	0.307492
Zm00001d026231	Zm00001d002083	0.30686
Zm00001d026231	Zm00001d006091	0.30605
Zm00001d026231	Zm00001d025610	0.305988
Zm00001d026231	Zm00001d039400	0.305691
Zm00001d026231	Zm00001d009097	0.30271
Zm00001d026231	Zm00001d005293	0.302481
Zm00001d026231	Zm00001d048363	0.301444
Zm00001d026231	Zm00001d050267	0.300034
Zm00001d022613	Zm00001d041496	0.773759
Zm00001d022613	Zm00001d027492	0.756947
Zm00001d022613	Zm00001d018731	0.609132
Zm00001d022613	Zm00001d037317	0.590532
Zm00001d022613	Zm00001d028401	0.429735
Zm00001d022613	Zm00001d051479	0.428295
Zm00001d022613	Zm00001d007840	0.425707
Zm00001d022613	Zm00001d017942	0.421646
Zm00001d022613	Zm00001d001945	0.417353
Zm00001d022613	Zm00001d052442	0.417081
Zm00001d022613	Zm00001d032694	0.41
Zm00001d022613	Zm00001d029427	0.395792
Zm00001d022613	Zm00001d003606	0.388
Zm00001d022613	Zm00001d043467	0.384497
Zm00001d022613	Zm00001d021173	0.378253
Zm00001d022613	Zm00001d044090	0.378
Zm00001d022613	Zm00001d050544	0.373117
Zm00001d022613	Zm00001d029270	0.370224
Zm00001d022613	Zm00001d010804	0.368
Zm00001d022613	Zm00001d022615	0.368
Zm00001d022613	Zm00001d022614	0.368
Zm00001d022613	Zm00001d015692	0.368
Zm00001d022613	Zm00001d018201	0.356923
Zm00001d022613	Zm00001d031753	0.355046
Zm00001d022613	Zm00001d039218	0.354215
Zm00001d022613	Zm00001d006028	0.350515
Zm00001d022613	Zm00001d020768	0.347822
Zm00001d022613	Zm00001d016461	0.345537
Zm00001d022613	Zm00001d005740	0.328687
Zm00001d022613	Zm00001d023134	0.32803
Zm00001d022613	Zm00001d037120	0.327725
Zm00001d022613	Zm00001d006205	0.325288
Zm00001d022613	Zm00001d028512	0.319094
Zm00001d022613	Zm00001d013603	0.318173
Zm00001d022613	Zm00001d051573	0.31684
Zm00001d022613	Zm00001d049763	0.308797
Zm00001d022613	Zm00001d034204	0.308706
Zm00001d022613	Zm00001d017641	0.304206
Zm00001d022613	Zm00001d003927	0.302009
Zm00001d013465	Zm00001d038304	0.41
Zm00001d013465	Zm00001d013494	0.41
Zm00001d013465	Zm00001d034161	0.399
Zm00001d013465	Zm00001d017146	0.388
Zm00001d013465	Zm00001d053228	0.378
Zm00001d013465	Zm00001d032575	0.378
Zm00001d013259	Zm00001d034045	0.829985
Zm00001d013259	Zm00001d007949	0.590684
Zm00001d013259	Zm00001d022088	0.501984
Zm00001d013259	Zm00001d004841	0.444
Zm00001d013259	Zm00001d049636	0.444
Zm00001d013259	Zm00001d024679	0.433
Zm00001d013259	Zm00001d027929	0.433
Zm00001d013259	Zm00001d031825	0.433
Zm00001d013259	Zm00001d013258	0.424008
Zm00001d013259	Zm00001d051016	0.41
Zm00001d013259	Zm00001d032694	0.41
Zm00001d013259	Zm00001d050339	0.41
Zm00001d013259	Zm00001d049557	0.399
Zm00001d013259	Zm00001d050329	0.388
Zm00001d013259	Zm00001d050715	0.388
Zm00001d013259	Zm00001d023734	0.388
Zm00001d013259	Zm00001d002065	0.388
Zm00001d013259	Zm00001d038865	0.378
Zm00001d013259	Zm00001d046571	0.378
Zm00001d013259	Zm00001d037732	0.378
Zm00001d013259	Zm00001d031627	0.378
Zm00001d013259	Zm00001d010047	0.368
Zm00001d013259	Zm00001d028129	0.368
Zm00001d013259	Zm00001d034581	0.368
Zm00001d013259	Zm00001d036131	0.368
Zm00001d013259	Zm00001d041750	0.368
Zm00001d013259	Zm00001d020971	0.368
Zm00001d013259	Zm00001d048195	0.368
Zm00001d013259	Zm00001d018667	0.338222
Zm00001d013259	Zm00001d034047	0.304623
Zm00001d008826	Zm00001d049239	0.444
Zm00001d008826	Zm00001d010716	0.433
Zm00001d008826	Zm00001d002440	0.399
Zm00001d008826	Zm00001d025182	0.399
Zm00001d008826	Zm00001d024679	0.388
Zm00001d008826	Zm00001d049294	0.388
Zm00001d008826	Zm00001d048623	0.378
Zm00001d008826	Zm00001d010804	0.378
Zm00001d008826	Zm00001d003664	0.368
Zm00001d008826	Zm00001d018403	0.368
Zm00001d008826	Zm00001d008826	0.368
Zm00001d008826	Zm00001d039349	0.368
Zm00001d008826	Zm00001d046571	0.368
Zm00001d008826	Zm00001d043029	0.368
Zm00001d008826	Zm00001d017146	0.368
Zm00001d008826	Zm00001d008827	0.368
Zm00001d008826	Zm00001d019536	0.368
Zm00001d007949	Zm00001d018667	0.868583
Zm00001d007949	Zm00001d013258	0.530105
Zm00001d007949	Zm00001d045231	0.518802
Zm00001d007949	Zm00001d040621	0.469
Zm00001d007949	Zm00001d013736	0.433
Zm00001d007949	Zm00001d008906	0.41
Zm00001d007949	Zm00001d029196	0.41
Zm00001d007949	Zm00001d002065	0.41
Zm00001d007949	Zm00001d028840	0.399
Zm00001d007949	Zm00001d034047	0.395005
Zm00001d007949	Zm00001d050715	0.388
Zm00001d007949	Zm00001d050157	0.386284
Zm00001d007949	Zm00001d040398	0.383432
Zm00001d007949	Zm00001d002252	0.378
Zm00001d007949	Zm00001d034506	0.342903
Zm00001d002323	Zm00001d024679	0.444
Zm00001d002323	Zm00001d028396	0.433
Zm00001d002323	Zm00001d046571	0.378
Zm00001d002323	Zm00001d002319	0.369
Zm00001d002323	Zm00001d021701	0.368
Zm00001d002323	Zm00001d049242	0.368
Zm00001d002323	Zm00001d014030	0.368
Zm00001d002323	Zm00001d037058	0.368
Zm00001d002323	Zm00001d017409	0.368
Zm00001d002323	Zm00001d019191	0.368
Zm00001d002323	Zm00001d017146	0.368
Zm00001d002323	Zm00001d044845	0.368
Zm00001d002323	Zm00001d042257	0.368
Zm00001d002323	Zm00001d044045	0.368
Zm00001d002323	Zm00001d051116	0.368
Zm00001d001884	Zm00001d029598	0.673332
Zm00001d001884	Zm00001d014533	0.562869
Zm00001d001884	Zm00001d012969	0.529255
Zm00001d001884	Zm00001d052848	0.459414
Zm00001d001884	Zm00001d049320	0.457
Zm00001d001884	Zm00001d051860	0.457
Zm00001d001884	Zm00001d013777	0.444
Zm00001d001884	Zm00001d044089	0.433
Zm00001d001884	Zm00001d035773	0.431835
Zm00001d001884	Zm00001d021126	0.421
Zm00001d001884	Zm00001d028464	0.421
Zm00001d001884	Zm00001d053425	0.421
Zm00001d001884	Zm00001d031611	0.41
Zm00001d001884	Zm00001d010054	0.41
Zm00001d001884	Zm00001d007234	0.41
Zm00001d001884	Zm00001d022302	0.41
Zm00001d001884	Zm00001d017502	0.41
Zm00001d001884	Zm00001d047772	0.41
Zm00001d001884	Zm00001d049817	0.403965
Zm00001d001884	Zm00001d011941	0.400761
Zm00001d001884	Zm00001d019950	0.399422
Zm00001d001884	Zm00001d034937	0.399
Zm00001d001884	Zm00001d036296	0.399
Zm00001d001884	Zm00001d039157	0.399
Zm00001d001884	Zm00001d037727	0.399
Zm00001d001884	GRMZM5G827951	0.399
Zm00001d001884	Zm00001d026214	0.399
Zm00001d001884	Zm00001d048158	0.399
Zm00001d001884	GRMZM5G815553	0.399
Zm00001d001884	Zm00001d029227	0.399
Zm00001d001884	Zm00001d021721	0.399
Zm00001d001884	Zm00001d007457	0.399
Zm00001d001884	Zm00001d010631	0.399
Zm00001d001884	Zm00001d022378	0.399
Zm00001d001884	GRMZM5G863003	0.399
Zm00001d001884	Zm00001d008379	0.399
Zm00001d001884	Zm00001d002534	0.391314
Zm00001d001884	Zm00001d000396	0.388
Zm00001d001884	Zm00001d003190	0.388
Zm00001d001884	Zm00001d025551	0.388
Zm00001d001884	Zm00001d005631	0.388
Zm00001d001884	Zm00001d024679	0.388
Zm00001d001884	Zm00001d002584	0.388
Zm00001d001884	Zm00001d016439	0.388
Zm00001d001884	Zm00001d010804	0.388
Zm00001d001884	Zm00001d021762	0.388
Zm00001d001884	Zm00001d010282	0.388
Zm00001d001884	Zm00001d031281	0.388
Zm00001d001884	Zm00001d008546	0.388
Zm00001d001884	Zm00001d002244	0.388
Zm00001d001884	Zm00001d043158	0.388
Zm00001d001884	Zm00001d032710	0.388
Zm00001d001884	Zm00001d017242	0.388
Zm00001d001884	Zm00001d033590	0.388
Zm00001d001884	Zm00001d013309	0.388
Zm00001d001884	Zm00001d036280	0.388
Zm00001d001884	Zm00001d026153	0.388
Zm00001d001884	Zm00001d021830	0.388
Zm00001d001884	Zm00001d048847	0.388
Zm00001d001884	Zm00001d002598	0.388
Zm00001d001884	Zm00001d038594	0.388
Zm00001d001884	Zm00001d037687	0.388
Zm00001d001884	Zm00001d009452	0.388
Zm00001d001884	Zm00001d003922	0.388
Zm00001d001884	Zm00001d032531	0.388
Zm00001d001884	Zm00001d048159	0.388
Zm00001d001884	Zm00001d045403	0.388
Zm00001d001884	Zm00001d016274	0.388
Zm00001d001884	Zm00001d048307	0.388
Zm00001d001884	Zm00001d050430	0.388
Zm00001d001884	Zm00001d007605	0.388
Zm00001d001884	Zm00001d051116	0.388
Zm00001d001884	Zm00001d022134	0.388
Zm00001d001884	Zm00001d044287	0.388
Zm00001d001884	Zm00001d027962	0.378
Zm00001d001884	Zm00001d016459	0.378
Zm00001d001884	Zm00001d038689	0.378
Zm00001d001884	Zm00001d051430	0.378
Zm00001d001884	Zm00001d028572	0.378
Zm00001d001884	Zm00001d025833	0.378
Zm00001d001884	Zm00001d039719	0.378
Zm00001d001884	Zm00001d002272	0.378
Zm00001d001884	Zm00001d049155	0.378
Zm00001d001884	Zm00001d039537	0.378
Zm00001d001884	Zm00001d032781	0.378
Zm00001d001884	Zm00001d025258	0.378
Zm00001d001884	Zm00001d048085	0.378
Zm00001d001884	Zm00001d026671	0.378
Zm00001d001884	Zm00001d021802	0.378
Zm00001d001884	Zm00001d003081	0.378
Zm00001d001884	Zm00001d012044	0.378
Zm00001d001884	Zm00001d022174	0.378
Zm00001d001884	Zm00001d038655	0.378
Zm00001d001884	Zm00001d021136	0.378
Zm00001d001884	Zm00001d043070	0.378
Zm00001d001884	GRMZM5G862955	0.378
Zm00001d001884	Zm00001d024364	0.378
Zm00001d001884	Zm00001d049191	0.378
Zm00001d001884	Zm00001d049476	0.378
Zm00001d001884	Zm00001d019241	0.378
Zm00001d001884	Zm00001d025571	0.378
Zm00001d001884	Zm00001d025714	0.378
Zm00001d001884	Zm00001d028654	0.378
Zm00001d001884	Zm00001d041035	0.378
Zm00001d001884	Zm00001d048851	0.378
Zm00001d001884	Zm00001d051869	0.378
Zm00001d001884	Zm00001d010213	0.368
Zm00001d001884	Zm00001d038304	0.368
Zm00001d001884	GRMZM5G853409	0.368
Zm00001d001884	Zm00001d049666	0.368
Zm00001d001884	Zm00001d034919	0.368
Zm00001d001884	Zm00001d025090	0.368
Zm00001d001884	Zm00001d032588	0.368
Zm00001d001884	Zm00001d022407	0.368
Zm00001d001884	Zm00001d006625	0.368
Zm00001d001884	Zm00001d015379	0.368
Zm00001d001884	Zm00001d012311	0.368
Zm00001d001884	Zm00001d010919	0.368
Zm00001d001884	Zm00001d001880	0.368
Zm00001d001884	Zm00001d042725	0.368
Zm00001d001884	Zm00001d046465	0.368
Zm00001d001884	Zm00001d038171	0.368
Zm00001d001884	Zm00001d049753	0.368
Zm00001d001884	Zm00001d021246	0.368
Zm00001d001884	Zm00001d044665	0.368
Zm00001d001884	Zm00001d039015	0.368
Zm00001d001884	Zm00001d050609	0.368
Zm00001d001884	Zm00001d019553	0.368
Zm00001d001884	Zm00001d041246	0.368
Zm00001d001884	GRMZM5G899836	0.368
Zm00001d001884	Zm00001d053977	0.368
Zm00001d001884	Zm00001d028918	0.368
Zm00001d001884	Zm00001d024755	0.368
Zm00001d001884	Zm00001d041640	0.368
Zm00001d001884	Zm00001d009512	0.368
Zm00001d001884	Zm00001d041718	0.368
Zm00001d001884	Zm00001d025339	0.368
Zm00001d001884	Zm00001d024239	0.368
Zm00001d001884	Zm00001d048824	0.368
Zm00001d001884	Zm00001d048850	0.368
Zm00001d001884	Zm00001d045339	0.368
Zm00001d001884	Zm00001d052621	0.368
Zm00001d001884	Zm00001d012042	0.368
Zm00001d001884	Zm00001d008388	0.368
Zm00001d001884	Zm00001d021245	0.368
Zm00001d001884	Zm00001d024729	0.368
Zm00001d001884	Zm00001d005164	0.368
Zm00001d001884	Zm00001d032099	0.368
Zm00001d001884	Zm00001d040689	0.368
Zm00001d001884	Zm00001d017112	0.368
Zm00001d001884	Zm00001d048535	0.368
Zm00001d001884	Zm00001d024640	0.368
Zm00001d001884	Zm00001d049187	0.368
Zm00001d001884	Zm00001d031891	0.368
Zm00001d001884	Zm00001d042868	0.368
Zm00001d001884	Zm00001d018925	0.368
Zm00001d001884	Zm00001d028193	0.368
Zm00001d001884	Zm00001d019237	0.368
Zm00001d001884	Zm00001d045310	0.368
Zm00001d001884	Zm00001d051980	0.368
Zm00001d001884	Zm00001d002669	0.368
Zm00001d001884	Zm00001d001884	0.368
Zm00001d001884	Zm00001d047044	0.368
Zm00001d001884	Zm00001d032359	0.368
Zm00001d001884	Zm00001d018479	0.368
Zm00001d001884	Zm00001d051504	0.368
Zm00001d001884	Zm00001d004057	0.368
Zm00001d001884	Zm00001d012815	0.363244
Zm00001d001884	Zm00001d042043	0.361108
Zm00001d001884	Zm00001d042128	0.360245
Zm00001d001884	Zm00001d028143	0.351284
Zm00001d001884	Zm00001d031064	0.350822
Zm00001d001884	Zm00001d039380	0.349389
Zm00001d001884	Zm00001d014472	0.336213
Zm00001d001884	Zm00001d006128	0.336113
Zm00001d001884	Zm00001d026698	0.331464
Zm00001d001884	Zm00001d016081	0.326638
Zm00001d001884	Zm00001d037867	0.326452
Zm00001d001884	Zm00001d007638	0.326331
Zm00001d001884	Zm00001d004737	0.324378
Zm00001d001884	Zm00001d002644	0.323567
Zm00001d001884	Zm00001d050823	0.318686
Zm00001d001884	Zm00001d005323	0.318081
Zm00001d001884	Zm00001d014685	0.316192
Zm00001d001884	Zm00001d041497	0.315731
Zm00001d001884	Zm00001d038134	0.314668
Zm00001d001884	Zm00001d014500	0.312685
Zm00001d001884	Zm00001d022168	0.311193
Zm00001d001884	Zm00001d036422	0.308825
Zm00001d001884	Zm00001d028730	0.307722
Zm00001d001884	Zm00001d033668	0.302379
Zm00001d001884	Zm00001d009312	0.300864

## Sheet: Table S2
Table S2. Individual P-values of each figure.
Fig.1c Leaf width (cm)			Fig.1d Total leaf number			Fig.1h SAM height (um)
Tukey's multiple comparisons test	Individual P Value		Tukey's multiple comparisons test	Individual P Value		P value between WT and zmnal1a-1 by two-taileds Student's t-test
WT vs. zmnal1b-1	0.8723		WT vs. zmnal1b-1	0.4959		14d	WT vs. zmnal1a-1	0.4348
WT vs. zmnal1a-1	0.0029		WT vs. zmnal1a-1	<0.0001		16d	WT vs. zmnal1a-1	0.075179
WT vs. zmnal1a-1;zmnal1b-1	0.0002		WT vs. zmnal1a-1;zmnal1b-1	<0.0001		18d	WT vs. zmnal1a-1	0.017
zmnal1b-1 vs. zmnal1a-1	0.0002		zmnal1b-1 vs. zmnal1a-1	0.0004		20d	WT vs. zmnal1a-1	0.008
zmnal1b-1 vs. zmnal1a-1;zmnal1b-1	<0.0001		zmnal1b-1 vs. zmnal1a-1;zmnal1b-1	<0.0001		22d	WT vs. zmnal1a-1	3.12e-05
zmnal1a-1 vs. zmnal1a-1;zmnal1b-1	0.6679		zmnal1a-1 vs. zmnal1a-1;zmnal1b-1	0.0739		24d	WT vs. zmnal1a-1	9.48e-11
						26d	WT vs. zmnal1a-1	5.02e-12
Fig.1e Days-to-tasseling (day)			Fig.1f Days-to-anthesis (day)			28d	WT vs. zmnal1a-1	1.15e-11
Tukey's multiple comparisons test	Individual P Value		Tukey's multiple comparisons test	Individual P Value
WT vs. zmnal1b-1	0.707		WT vs. zmnal1b-1	0.7711
WT vs. zmnal1a-1	<0.0001		WT vs. zmnal1a-1	<0.0001
WT vs. zmnal1a-1;zmnal1b-1	<0.0001		WT vs. zmnal1a-1;zmnal1b-1	<0.0001
zmnal1b-1 vs. zmnal1a-1	<0.0001		zmnal1b-1 vs. zmnal1a-1	<0.0001
zmnal1b-1 vs. zmnal1a-1;zmnal1b-1	<0.0001		zmnal1b-1 vs. zmnal1a-1;zmnal1b-1	<0.0001
zmnal1a-1 vs. zmnal1a-1;zmnal1b-1	0.9774		zmnal1a-1 vs. zmnal1a-1;zmnal1b-1	0.9585
Fig.6e Days-to-tasseling (day)			Fig.6f Days-to-anthesis (day)
Tukey's multiple comparisons test	Individual P Value		Tukey's multiple comparisons test	Individual P Value
WT vs. CR-erebp147-1	<0.0001		WT vs. CR-erebp147-1	0.0004
WT vs. CR-erebp147-2	0.0056		WT vs. CR-erebp147-2	0.0118
CR-erebp147-1 vs. CR-erebp147-2	0.2236		CR-erebp147-1 vs. CR-erebp147-2	0.377
Extended Data Fig.6a Leaf length (cm)			Extended Data Fig.6b Number of internode			Fig.6c Plant height (cm)
Tukey's multiple comparisons test	Individual P Value		Tukey's multiple comparisons test	Individual P Value		Tukey's multiple comparisons test	Individual P Value
WT vs. zmnal1b-1	0.3542		WT vs. zmnal1b-1	0.4959		WT vs. zmnal1b-1	0.9876
WT vs. zmnal1a-1	0..9839		WT vs. zmnal1a-1	<0.0001		WT vs. zmnal1a-1	0.7608
WT vs. zmnal1a-1;zmnal1b-1	0.5246		WT vs. zmnal1a-1;zmnal1b-1	<0.0001		WT vs. zmnal1a-1;zmnal1b-1	0.0176
zmnal1b-1 vs. zmnal1a-1	0.4817		zmnal1b-1 vs. zmnal1a-1	0.0004		zmnal1b-1 vs. zmnal1a-1	0.9259
zmnal1b-1 vs. zmnal1a-1;zmnal1b-1	0.985		zmnal1b-1 vs. zmnal1a-1;zmnal1b-1	<0.0001		zmnal1b-1 vs. zmnal1a-1;zmnal1b-1	0.0451
zmnal1a-1 vs. zmnal1a-1;zmnal1b-1	0.681		zmnal1a-1 vs. zmnal1a-1;zmnal1b-1	0.0739		zmnal1a-1 vs. zmnal1a-1;zmnal1b-1	0.1074
Extended Data Fig.6d Ear height (cm)			Extended Data Fig.6e Ear length (cm)			Extended Data Fig.6f Kernel number per row
Tukey's multiple comparisons test	Individual P Value		Tukey's multiple comparisons test	Individual P Value		Tukey's multiple comparisons test	Individual P Value
WT vs. zmnal1b-1	0.9735		WT vs. zmnal1b-1	0.9995		WT vs. zmnal1b-1	0.9602
WT vs. zmnal1a-1	0.9574		WT vs. zmnal1a-1	0.9427		WT vs. zmnal1a-1	0.9876
WT vs. zmnal1a-1;zmnal1b-1	0.0596		WT vs. zmnal1a-1;zmnal1b-1	0.5654		WT vs. zmnal1a-1;zmnal1b-1	0.7178
zmnal1b-1 vs. zmnal1a-1	0.778		zmnal1b-1 vs. zmnal1a-1	0.9663		zmnal1b-1 vs. zmnal1a-1	0.8053
zmnal1b-1 vs. zmnal1a-1;zmnal1b-1	0.1944		zmnal1b-1 vs. zmnal1a-1;zmnal1b-1	0.6067		zmnal1b-1 vs. zmnal1a-1;zmnal1b-1	0.3434
zmnal1a-1 vs. zmnal1a-1;zmnal1b-1	0.0066		zmnal1a-1 vs. zmnal1a-1;zmnal1b-1	0.8409		zmnal1a-1 vs. zmnal1a-1;zmnal1b-1	0.8463
Extended Data Fig.7b Days-to-tasseling (day)			Extended Datas Fig.7c Days-to-anthesis (day)				Extended Data Fig.7d Days-to-silking (day)
Tukey's multiple comparisons test	Individual P Value		Tukey's multiple comparisons test	Individual P Value			Tukey's multiple comparisons test	Individual P Value
WT vs. zmnal1a-1	<0.0001		WT vs. zmnal1a-1	<0.0001			WT vs. zmnal1a-1	<0.0001
WT vs. zmnal1a-2	<0.0001		WT vs. zmnal1a-2	<0.0001			WT vs. zmnal1a-2	<0.0001
zmnal1a-1 vs. zmnal1b-1	0.9735		zmnal1a-1 vs. zmnal1b-1	0.8173			zmnal1a-1 vs. zmnal1b-1	0.9403
Extended Data Fig.8b Days-to-tasseling (day)			Extended Data Fig.8c Days-to-anthesis (day)				Extended Data Fig.8d Days-to-silking (day)
Tukey's multiple comparisons test	Individual P Value		Tukey's multiple comparisons test	Individual P Value			Tukey's multiple comparisons test	Individual P Value
WT vs. zmnal1b-1	0.9773		WT vs. zmnal1b-1	0.9491			WT vs. zmnal1b-1	0.9738
WT vs. zmnal1b-2	0.739		WT vs. zmnal1b-2	0.8131			WT vs. zmnal1b-2	0.8871
zmnal1b-1 vs. zmnal1b-2	0.5953		zmnal1b-1 vs. zmnal1b-2	0.6137			zmnal1b-1 vs. zmnal1b-2	0.9629
Extended Data Fig.9 SAM diameter (um)
P value between WT and zmnal1a-1 by two-taileds Student's t-test
14d	WT vs. zmnal1a-1	0.4314
16d	WT vs. zmnal1a-1	0.38756
18d	WT vs. zmnal1a-1	0.001365
20d	WT vs. zmnal1a-1	0.005642
22d	WT vs. zmnal1a-1	0.009104
24d	WT vs. zmnal1a-1	0.005741
26d	WT vs. zmnal1a-1	0.000472
28d	WT vs. zmnal1a-1	0.000394
Extended Data Fig.13b Days-to-tasseling (day)			Extended Data Fig.13c Days-to-tasseling (day)				Extended Data Fig.13d Days-to-silking (day)
Tukey's multiple comparisons test	Individual P Value		Tukey's multiple comparisons test	Individual P Value			Tukey's multiple comparisons test	Individual P Value
WT vs. proZmNAL1a::ZmNAL1a-GFP;zmnal1a-1	0.4126		WT vs. proZmNAL1a::ZmNAL1a-GFP;zmnal1a-1	0.1019			WT vs. proZmNAL1a::ZmNAL1a-GFP;zmnal1a-1	0.1308
WT vs. zmnal1a-1	<0.0001		WT vs. zmnal1a-1	<0.0001			WT vs. zmnal1a-1	<0.0001
proZmNAL1a::ZmNAL1a-GFP;zmnal1a-1 vs. zmnal1a-1	<0.0001		proZmNAL1a::ZmNAL1a-GFP;zmnal1a-1 vs. zmnal1a-1	<0.0001			proZmNAL1a::ZmNAL1a-GFP;zmnal1a-1 vs. zmnal1a-1	<0.0001
Extended Data Fig.24 SAM height (um)				Extended Data Fig.24 SAM diameter (um)
P value between WT and CR-zmerebp147-2 by two-taileds Student's t-test				P value between WT and CR-zmerebp147-2 by two-taileds Student's t-test
14d	WT vs. CR-zmerebp147-2	0.30276		14d	WT vs. CR-zmerebp147-2	0.1487
16d	WT vs. CR-zmerebp147-2	0.09658		16d	WT vs. CR-zmerebp147-2	0.4197
18d	WT vs. CR-zmerebp147-2	8.4e-06		18d	WT vs. CR-zmerebp147-2	0.0002582
20d	WT vs. CR-zmerebp147-2	8.7e-05		20d	WT vs. CR-zmerebp147-2	0.0001034
22d	WT vs. CR-zmerebp147-2	6.99e-12		22d	WT vs. CR-zmerebp147-2	1.637e-07
24d	WT vs. CR-zmerebp147-2	1.03e-07		24d	WT vs. CR-zmerebp147-2	0.0010556
26d	WT vs. CR-zmerebp147-2	1.93e-07		26d	WT vs. CR-zmerebp147-2	0.003848
28d	WT vs. CR-zmerebp147-2	1.58e-06		28d	WT vs. CR-zmerebp147-2	0.001

## Sheet: Table S3
Table S3. ZmNAL1a interaction proteins identified by IP-MS.
Gene_ID v5	Gene_ID v4	Description	Exp. q-value	Sum PEP Score	Coverage	# Peptides	# PSMs	# Unique Peptides	# Protein Groups	# AAs	MW [kDa]	calc. pI	Score Sequest HT	# Peptides Sequest HT	Overlapped with the integrated multi-omics network
Zm00001eb000340	Zm00001d027278	Transcription regulator OS=Zea mays OX=4577 GN=ZEAMMB73_Zm00001d027278 PE=4 SV=1	0.00085306	5.82225	0.953566	2	2	2	1	2412	268.402	6.1	4.16098	2
Zm00001eb000700	Zm00001d027318	Nascent polypeptide-associated complex subunit beta OS=Zea mays OX=4577 GN=100422791 PE=2 SV=1	0	6.55346	11.2426	1	1	1	1	169	18.468	5.71	3.74558	1
Zm00001eb000800	Zm00001d027326	Actin-related protein 4 OS=Zea mays OX=4577 GN=ZEAMMB73_Zm00001d027326 PE=2 SV=1	0	8.44344	4.96614	2	2	2	1	443	48.791	5.24	5.7773	2
Zm00001eb001110	Zm00001d027359	Fusca-like protein OS=Zea mays OX=4577 GN=ZEAMMB73_Zm00001d027359 PE=4 SV=1	0.00085306	2.59808	2.24719	1	1	1	1	445	49.832	7.58	2.4623	1
Zm00001eb001240	Zm00001d027371	T-complex protein 1 subunit delta OS=Zea mays OX=4577 GN=100381530 PE=2 SV=1	0	60.545	26.729	9	13	2	1	535	57.697	7.21	50.6187	9
Zm00001eb002060	Zm00001d027468	ADP/ATP translocase OS=Zea mays OX=4577 GN=100284305 PE=2 SV=1	0	24.6989	21.3158	8	11	3	1	380	41.238	9.8	21.6519	8
Zm00001eb002260	Zm00001d027487	Exosome complex exonuclease RRP44 homolog A OS=Zea mays OX=4577 GN=100194408 PE=2 SV=1	0	8.11966	2.78075	2	2	2	1	935	104.612	6.84	5.64685	2
Zm00001eb002640	Zm00001d027527	40S ribosomal protein SA OS=Zea mays OX=4577 PE=3 SV=1	0	28.0508	12.5945	4	6	4	1	397	43.504	6.95	15.6823	4
Zm00001eb002780	Zm00001d027539	Glutathione transferase11 OS=Zea mays OX=4577 GN=541829 PE=2 SV=1	0.00085306	3.16361	4.59016	1	1	1	1	305	34.096	8.1	2.94962	1
Zm00001eb003350	Zm00001d027612	Glutamate--tRNA ligase OS=Zea mays OX=4577 GN=100383320 PE=3 SV=1	0	17.2781	8.53147	5	5	5	1	715	80.788	7.94	12.8142	5
Zm00001eb004030	Zm00001d027688	Proteasome subunit alpha type OS=Zea mays OX=4577 GN=100283546 PE=2 SV=1	0	21.0518	24.4726	5	6	5	1	237	25.961	4.82	15.0344	5
Zm00001eb004390	Zm00001d027727	Phosphoserine aminotransferase OS=Zea mays OX=4577 GN=100284817 PE=2 SV=1	0	49.694	25.6471	9	13	9	1	425	44.84	8.31	40.4416	9
Zm00001eb004660	Zm00001d027756	Acireductone dioxygenase OS=Zea mays OX=4577 GN=100216585 PE=2 SV=1	0.00085306	2.39416	5.05051	1	1	1	1	198	23.451	5.2	2.28117	1
Zm00001eb005660	Zm00001d027871	Adenylosuccinate synthetase, chloroplastic OS=Zea mays OX=4577 GN=PURA PE=2 SV=1	0	23.7652	14.2562	5	5	5	1	484	51.923	7.14	14.592	5
Zm00001eb006020	Zm00001d027904	3-ketoacyl-CoA synthase OS=Zea mays OX=4577 GN=100283031 PE=2 SV=1	0	13.9812	11.0497	4	4	4	1	543	60.257	9.01	8.50088	4
Zm00001eb006530	Zm00001d027965	Aspartyl protease AED3 OS=Zea mays OX=4577 GN=100192462 PE=2 SV=1	0	18.2293	11.8329	4	5	4	1	431	44.595	7.01	14.9423	4
Zm00001eb007860	Zm00001d028117	40S ribosomal protein S3a OS=Zea mays OX=4577 GN=100282717 PE=2 SV=1	0	43.1644	33.0769	7	13	1	1	260	29.723	9.79	30.4235	7
Zm00001eb008400	Zm00001d028183	T-complex protein 1 subunit gamma OS=Zea mays OX=4577 GN=100285961 PE=3 SV=1	0	18.2587	17.0251	9	9	9	1	558	60.695	6.68	12.2932	9
Zm00001eb008490	Zm00001d028194	Putative mitochondrial-processing peptidase subunit beta mitochondrial OS=Zea mays OX=4577 GN=100191520 PE=2 SV=1	0	10.4186	7.35849	2	2	2	1	530	58.343	6.38	8.50476	2
Zm00001eb008700	Zm00001d028218	Methionine--tRNA ligase OS=Zea mays OX=4577 GN=ZEAMMB73_Zm00001d028218 PE=3 SV=1	0	19.1383	9	4	4	2	1	800	89.066	7.24	9.91313	4
Zm00001eb009340	Zm00001d028282	Cytochrome P450 CYP74A19 OS=Zea mays OX=4577 GN=ZEAMMB73_Zm00001d028282 PE=4 SV=1	0.00085306	6.35262	5.80913	3	3	3	1	482	53.019	7.83	2.37493	3
Zm00001eb010700	Zm00001d028426	40S ribosomal protein S20-1 OS=Zea mays OX=4577 GN=103633583 PE=3 SV=1	0	9.48445	19.8413	2	2	2	1	126	13.816	9.47	6.46493	2
Zm00001eb012600	Zm00001d028655	THO complex subunit 4 OS=Zea mays OX=4577 GN=100279524 PE=2 SV=1	0	22.1297	27.668	4	4	4	1	253	26.538	10.24	13.5776	4
Zm00001eb013520	Zm00001d028759	Pyruvate decarboxylase OS=Zea mays OX=4577 GN=pdc3 PE=2 SV=1	0	25.5526	11.0561	5	6	5	1	606	65.021	6.09	14.1884	5
Zm00001eb013750	Zm00001d028786	40S ribosomal protein S7 OS=Zea mays OX=4577 GN=100193269 PE=2 SV=1	0	22.2008	38.5417	5	6	2	1	192	22.198	9.74	18.3864	5
Zm00001eb013760	Zm00001d028787	[Acyl-carrier-protein] S-malonyltransferase OS=Zea mays OX=4577 GN=100283964 PE=2 SV=1	0	17.3777	13.0435	3	3	3	1	368	38.593	5.83	10.8202	3
Zm00001eb013940	Zm00001d028810	LL-diaminopimelate aminotransferase chloroplastic OS=Zea mays OX=4577 GN=100283445 PE=2 SV=1	0	29.8386	20.5628	6	7	6	1	462	49.719	6.98	20.5657	6
Zm00001eb016040	Zm00001d029059	Putative LRR receptor-like serine/threonine-protein kinase IRK OS=Zea mays OX=4577 GN=100304322 PE=4 SV=1	0.00085306	4.41296	1.44033	1	1	1	1	972	103.214	5.73	2.987	1	Yes
Zm00001eb016240	Zm00001d029084	Fumarate hydratase OS=Zea mays OX=4577 GN=100279871 PE=2 SV=1	0	20.957	12.0482	4	4	4	1	498	53.551	7.42	11.7875	4
Zm00001eb016670	Zm00001d029133	Nuclear cap-binding protein subunit 1 OS=Zea mays OX=4577 GN=ZEAMMB73_Zm00001d029133 PE=3 SV=1	0	7.0389	2.65589	2	2	2	1	866	99.135	5.69	5.23479	2
Zm00001eb016760	Zm00001d029142	Nuclear pore protein OS=Zea mays OX=4577 GN=ZEAMMB73_Zm00001d029142 PE=3 SV=1	0.00085306	2.6811	1.26147	1	1	1	1	872	96.571	7.05	2.13909	1
Zm00001eb020200	Zm00001d029543	40S ribosomal protein S19 OS=Zea mays OX=4577 GN=100192949 PE=2 SV=1	0	18.0063	28.2759	4	6	4	1	145	16.256	9.99	7.3451	4
Zm00001eb021210	Zm00001d029649	Plant UBX domain-containing protein 10 OS=Zea mays OX=4577 GN=100217311 PE=2 SV=1	0	11.1335	9.16844	3	3	3	1	469	51.145	5.2	8.45224	3
Zm00001eb023820	Zm00001d029968	Nucleoside diphosphate kinase 1 OS=Zea mays OX=4577 GN=ndpk1 PE=1 SV=1	0	39.3861	36.9128	4	9	4	1	149	16.531	6.8	26.553	4	Yes
Zm00001eb023860	Zm00001d029973	Nucleic acid binding protein OS=Zea mays OX=4577 GN=100283534 PE=4 SV=1	0	7.81368	3.125	1	2	1	1	448	47.913	5.44	6.07159	1
Zm00001eb024130	Zm00001d030005	Dynamin-related protein 1E OS=Zea mays OX=4577 PE=3 SV=1	0	27.1073	13.0016	6	6	6	1	623	69.6	7.62	18.8733	6
Zm00001eb024200	Zm00001d030011	Eukaryotic translation initiation factor 3 subunit B OS=Zea mays OX=4577 GN=100216593 PE=2 SV=1	0	65.3606	26.5278	16	16	16	1	720	82.948	5.22	46.6909	16
Zm00001eb026940	Zm00001d030373	Phosphopyruvate hydratase OS=Zea mays OX=4577 GN=ZEAMMB73_Zm00001d030373 PE=2 SV=1	0	113.292	52.9148	15	23	11	1	446	48.084	5.82	76.2552	15	Yes
Zm00001eb028400	Zm00001d030614	DNA replication licensing factor MCM7 OS=Zea mays OX=4577 GN=542504 PE=2 SV=1	0	37.4299	16.9444	10	12	10	1	720	80.687	5.88	28.1718	10
Zm00001eb028940	Zm00001d030690	Translocon-associated protein beta containing protein OS=Zea mays OX=4577 GN=100283273 PE=2 SV=1	0	10.7656	16.3158	2	2	1	1	190	20.579	9.67	6.43815	2
Zm00001eb029010	Zm00001d030694	Thaumatin-like protein OS=Zea mays OX=4577 GN=ZEAMMB73_Zm00001d030694 PE=4 SV=1	0	16.9952	6.42202	4	5	4	1	872	95.832	4.73	12.6217	4
Zm00001eb030980	Zm00001d030968	Flowering locus K homology domain OS=Zea mays OX=4577 GN=ZEAMMB73_Zm00001d030968 PE=2 SV=1	0.00085306	5.43258	4.33071	2	2	2	1	508	54.17	5.43	4.75451	2
Zm00001eb031600	Zm00001d031050	DEAD-box ATP-dependent RNA helicase 53 OS=Zea mays OX=4577 GN=100501766 PE=4 SV=1	0	10.0352	7.36498	4	4	2	1	611	63.872	9.45	7.864	4
Zm00001eb032290	Zm00001d031128	5-methyltetrahydropteroyltriglutamate--homocysteine S-methyltransferase OS=Zea mays OX=4577 GN=541942 PE=2 SV=1	0	195.73	37.3368	23	38	15	1	766	84.439	5.77	140.112	23
Zm00001eb032380	Zm00001d031136	Cysteine synthase OS=Zea mays OX=4577 GN=542438 PE=2 SV=1	0	38.0549	23.0769	5	7	5	1	325	34.112	5.81	24.4445	5
Zm00001eb032690	Zm00001d031168	Glycine-rich RNA-binding protein 2 OS=Zea mays OX=4577 GN=542725 PE=2 SV=1	0	30.165	42.5806	4	5	3	1	155	15.418	6.55	12.5674	4
Zm00001eb033030	Zm00001d031209	DIMBOA UDP-glucosyltransferase BX9 OS=Zea mays OX=4577 GN=BX9 PE=1 SV=1	0	52.7182	26.1905	9	11	9	1	462	49.986	5.31	35.9499	9
Zm00001eb033060	Zm00001d031212	Thiolase1 OS=Zea mays OX=4577 GN=101202696 PE=2 SV=1	0	41.316	32.9177	7	8	3	1	401	41.096	6.68	30.2944	7
Zm00001eb036130	Zm00001d031569	Peptidylprolyl isomerase OS=Zea mays OX=4577 GN=100283417 PE=4 SV=1	0	53.9021	25.5172	11	14	11	1	580	64.551	5.38	37.8441	11
Zm00001eb036480	Zm00001d031602	Uridine kinase OS=Zea mays OX=4577 GN=100191860 PE=2 SV=1	0.00085306	4.12736	4.80167	2	2	1	1	479	53.264	7.27	4.35072	2
Zm00001eb037640	Zm00001d031740	Activator of 90 kDa heat shock protein ATPase OS=Zea mays OX=4577 GN=100285670 PE=2 SV=1	0	11.5837	16.3793	3	3	3	1	348	38.577	5.41	5.6196	3
Zm00001eb037690	Zm00001d031749	Glutamate decarboxylase OS=Zea mays OX=4577 GN=100284394 PE=2 SV=1	0	47.3684	23.9437	9	11	9	1	497	55.921	5.55	32.7835	9
Zm00001eb038370	Zm00001d031825	ATP synthase subunit d, mitochondrial OS=Zea mays OX=4577 GN=ZEAMMB73_Zm00001d031825 PE=2 SV=1	0	18.3269	30.5882	4	4	4	1	170	19.915	5.29	9.16406	4	Yes
Zm00001eb038490	Zm00001d031847	Structural maintenance of chromosomes protein OS=Zea mays OX=4577 GN=ZEAMMB73_Zm00001d031847 PE=3 SV=1	0	24.7861	8.53659	7	7	7	1	1230	140.918	7.58	18.3707	7
Zm00001eb038870	Zm00001d031891	Peptidase_M1 domain-containing protein OS=Zea mays OX=4577 GN=100280242 PE=3 SV=1	0	24.3232	11.8243	6	6	6	1	888	99.54	5.91	14.1551	6	Yes
Zm00001eb039310	Zm00001d031929	Dihydroxy-acid dehydratase OS=Zea mays OX=4577 GN=100273676 PE=2 SV=1	0	48.3708	17.7665	7	9	7	1	591	63.227	6.74	31.5571	7
Zm00001eb039620	Zm00001d031967	Cytochrome c1 1 heme protein mitochondrial OS=Zea mays OX=4577 GN=100194151 PE=2 SV=1	0	21.794	21.0526	4	4	4	1	304	33.271	6.46	14.7269	4
Zm00001eb039760	Zm00001d031986, Zm00001d031988	Transmembrane 9 superfamily member OS=Zea mays OX=4577 GN=103643205 PE=3 SV=1	0	27.3311	9.70266	4	5	4	1	639	72.443	6.83	12.8594	4
Zm00001eb040890	Zm00001d032114	D-3-phosphoglycerate dehydrogenase OS=Zea mays OX=4577 GN=100280688 PE=2 SV=1	0	19.6366	11.859	6	6	4	1	624	65.245	7.02	17.3415	6
Zm00001eb041780	Zm00001d032231	14-3-3-like protein OS=Zea mays OX=4577 GN=103643291 PE=2 SV=1	0	85.6338	58.5938	12	25	2	1	256	28.929	4.88	76.068	12
Zm00001eb041930	Zm00001d032257	Aldedh domain-containing protein OS=Zea mays OX=4577 PE=3 SV=1	0	8.95038	8.51485	3	3	3	1	505	54.914	5.33	8.12378	3
Zm00001eb042130	Zm00001d032282	Aminopeptidase OS=Zea mays OX=4577 GN=ZEAMMB73_Zm00001d032282 PE=3 SV=1	0	15.511	7.07763	6	7	6	1	876	98.341	5.1	13.4804	6
Zm00001eb042750	Zm00001d032359	Endothelial differentiation-related factor 1 OS=Zea mays OX=4577 GN=MBF1.3 PE=2 SV=1	0	12.2761	23.2394	2	2	2	1	142	15.638	9.95	6.60674	2	Yes
Zm00001eb042830	Zm00001d032370	Co-chaperone protein p23 OS=Zea mays OX=4577 GN=100282592 PE=3 SV=1	0	30.0431	21.9626	3	5	3	1	214	22.954	4.49	21.4822	3
Zm00001eb044910	Zm00001d032615	TIC110 OS=Zea mays OX=4577 PE=4 SV=1	0	8.02451	3.95648	3	3	3	1	1011	110.894	5.58	7.04426	3
Zm00001eb045200	Zm00001d032632	DNA ligase OS=Zea mays OX=4577 GN=100383890 PE=3 SV=1	0.00085306	3.47173	2.31023	2	2	2	1	909	98.664	9.28	4.74074	2
Zm00001eb045790	Zm00001d032695	Malate dehydrogenase, cytoplasmic OS=Zea mays OX=4577 PE=1 SV=2	0	51.7716	29.5181	7	11	4	1	332	35.567	6.09	37.1806	7
Zm00001eb045890	Zm00001d032708	Serine/threonine protein phosphatase 2A regulatory subunit B''alpha OS=Zea mays OX=4577 GN=103643458 PE=4 SV=1	0.00085306	1.67081	1.66667	1	1	1	1	540	61.751	5.05	1.68664	1
Zm00001eb046260	Zm00001d032748	Nucleolin 1-like OS=Zea mays OX=4577 PE=4 SV=1	0	12.2106	4.96644	3	3	3	1	745	78.748	5.05	7.69706	3
Zm00001eb046580	Zm00001d032789	Chaperonin CPN60-2, mitochondrial OS=Zea mays OX=4577 GN=CPN60II PE=2 SV=1	0	84.8929	37.5	14	19	2	1	576	60.897	5.85	65.0399	14
Zm00001eb047560	Zm00001d032900	Pentatricopeptide repeat-containing protein OS=Zea mays OX=4577 GN=100191742 PE=2 SV=1	0.00085306	3.72331	1.47601	1	1	1	1	813	90.777	7.62	2.65058	1
Zm00001eb047980	Zm00001d032950	GDP-mannose 35-epimerase OS=Zea mays OX=4577 GN=100192102 PE=2 SV=1	0	8.56567	8.15789	2	2	2	1	380	42.938	6.42	6.99244	2
Zm00001eb048680	Zm00001d033039	Subtilisin-like protease SBT1.8 OS=Zea mays OX=4577 GN=ZEAMMB73_Zm00001d033039 PE=3 SV=1	0	16.1995	6.59767	4	4	4	1	773	79.759	9.36	11.6466	4
Zm00001eb049290	Zm00001d033108	Lysine--tRNA ligase OS=Zea mays OX=4577 GN=100273907 PE=3 SV=1	0	25.4491	16.3636	8	8	3	1	605	68.558	6.2	17.9336	8
Zm00001eb050220	Zm00001d033204	Brain acid soluble protein 1 OS=Zea mays OX=4577 GN=542208 PE=2 SV=1	0	16.1247	17.3077	4	4	4	1	364	38.284	4.55	9.68741	4
Zm00001eb053790	Zm00001d033596	Proteasome subunit beta OS=Zea mays OX=4577 GN=ZEAMMB73_Zm00001d033596 PE=2 SV=1	0	13.3232	28.436	5	5	1	1	211	23.199	5.64	12.7894	5
Zm00001eb054210	Zm00001d033647	Tryptophan--tRNA ligase OS=Zea mays OX=4577 GN=100282419 PE=2 SV=1	0.00085306	4.19154	5.63725	2	2	2	1	408	46.117	6.18	0	2
Zm00001eb054650	Zm00001d033704	ATP-dependent RNA helicase DDX23 OS=Zea mays OX=4577 GN=100286176 PE=2 SV=1	0	8.13179	4.35356	2	2	2	1	758	87.192	8.78	5.21027	2
Zm00001eb054910	Zm00001d033734	Coatomer subunit alpha OS=Zea mays OX=4577 PE=4 SV=1	0	16.2151	5.41872	6	6	3	1	1218	136.17	6.84	14.6784	6
Zm00001eb054960	Zm00001d033745	Putative inactive receptor kinase OS=Zea mays OX=4577 GN=ZEAMMB73_Zm00001d033745 PE=4 SV=1	0.00085306	4.44956	4.17867	2	2	2	1	694	71.907	8.5	2.77117	2
Zm00001eb055030	Zm00001d033751	Dynamin-related protein 1C OS=Zea mays OX=4577 GN=100280709 PE=2 SV=1	0	62.4337	27.3322	13	14	2	1	611	67.957	8.24	41.8087	13
Zm00001eb055080	Zm00001d033764	Exportin-2 OS=Zea mays OX=4577 GN=103643902 PE=3 SV=1	0	26.3678	7.64526	5	6	5	1	981	108.251	5.34	18.7369	5
Zm00001eb055170	Zm00001d033775	Phosphoribosylformylglycinamidine synthase OS=Zea mays OX=4577 GN=100192064 PE=3 SV=1	0.00085306	3.99396	0.987306	1	1	1	1	1418	155.304	5.43	2.46777	1
Zm00001eb055840	Zm00001d033849	COMPASS-like H3K4 histone methylase component WDR5A OS=Zea mays OX=4577 GN=100276374 PE=2 SV=1	0.00085306	3.39448	5.01567	1	1	1	1	319	34.526	6.46	2.84019	1
Zm00001eb056360	Zm00001d033913	Alba DNA/RNA-binding protein OS=Zea mays OX=4577 GN=100273027 PE=2 SV=1	0.00085306	4.18222	6.28931	2	2	1	1	318	34.378	9.85	1.94739	2
Zm00001eb056510	Zm00001d033931	Alcohol dehydrogenase 1 OS=Zea mays OX=4577 GN=adh1 PE=2 SV=2	0	10.8349	13.9842	4	4	3	1	379	40.905	6.73	10.0619	4
Zm00001eb057690	Zm00001d034059	60S ribosomal protein L13a-1 OS=Zea mays OX=4577 GN=100191912 PE=2 SV=1	0	13.4367	24.2718	5	5	2	1	206	23.585	10.2	13.0144	5
Zm00001eb057810	Zm00001d034072	UDP-glucose 6-dehydrogenase OS=Zea mays OX=4577 GN=100279549 PE=2 SV=1	0	36.4438	19.375	7	8	7	1	480	52.868	6	21.6936	7
Zm00001eb059830	Zm00001d034343	Histidinol dehydrogenase, chloroplastic OS=Zea mays OX=4577 GN=100284964 PE=2 SV=1	0.00085306	5.96766	4.83193	2	2	2	1	476	50.983	6.39	4.28501	2
Zm00001eb060050	Zm00001d034368	Chaperone DNA J homolog1 OS=Zea mays OX=4577 GN=100382437 PE=2 SV=1	0	12.2794	8.61244	3	3	1	1	418	46.613	6.19	7.97717	3
Zm00001eb060640	Zm00001d034429	PITH domain-containing protein OS=Zea mays OX=4577 GN=100282808 PE=2 SV=1	0	6.89928	11.2299	1	1	1	1	187	20.736	5.14	4.24948	1
Zm00001eb061060	Zm00001d034479	H15 domain-containing protein OS=Zea mays OX=4577 PE=3 SV=1	0.00085306	5.72125	6.99301	1	1	1	1	286	29.259	10.58	5.02163	1
Zm00001eb061570	Zm00001d034531	Acetyltransferase component of pyruvate dehydrogenase complex OS=Zea mays OX=4577 GN=103644210 PE=3 SV=1	0.00085306	4.8706	4.13223	2	2	2	1	484	52.009	6.89	4.07381	2
Zm00001eb062180	Zm00001d034602	Methylenetetrahydrofolate reductase 1 OS=Zea mays OX=4577 PE=2 SV=1	0	53.2719	23.1029	9	11	9	1	593	66.386	5.91	37.0962	9
Zm00001eb062480	Zm00001d034630	Leukotriene A-4 hydrolase-like protein OS=Zea mays OX=4577 GN=ZEAMMB73_Zm00001d034630 PE=2 SV=1	0	8.86721	4.09165	2	2	2	1	611	67.727	5.22	5.46309	2
Zm00001eb062600	Zm00001d034644	Actin-depolymerizing factor 3 OS=Zea mays OX=4577 GN=ADF3 PE=1 SV=1	0	7.72194	20.1439	2	2	2	1	139	15.89	5.67	6.8876	2
Zm00001eb063980	Zm00001d034790	40S ribosomal protein S4 OS=Zea mays OX=4577 GN=rps4 PE=2 SV=1	0	42.5469	48.3019	14	20	3	1	265	30.152	10.2	35.3824	14
Zm00001eb064000	Zm00001d034795	Prohibitin OS=Zea mays OX=4577 GN=541818 PE=2 SV=1	0	43.6707	32.1799	7	11	3	1	289	31.896	9.69	35.2506	7
Zm00001eb064120	Zm00001d034807	Late embryogenesis abundant protein group 2 OS=Zea mays OX=4577 GN=100191638 PE=2 SV=1	0	51.9651	25.7053	6	9	6	1	319	35.252	5.11	32.3763	6
Zm00001eb064580	Zm00001d034856	Elongation factor Tu OS=Zea mays OX=4577 GN=100273405 PE=2 SV=1	0	33.577	22.7876	8	9	8	1	452	48.453	6.55	26.3091	8
Zm00001eb064770	Zm00001d034876	Cleavage and polyadenylation specificity factor subunit 3-I OS=Zea mays OX=4577 GN=100279987 PE=2 SV=1	0	8.15444	5.88235	3	3	3	1	697	77.362	6.54	6.15683	3
Zm00001eb065080	Zm00001d034914	Protein EXPORTIN 1A OS=Zea mays OX=4577 GN=ZEAMMB73_Zm00001d034914 PE=3 SV=1	0	25.5842	8.41487	7	7	3	1	1022	117.567	5.8	16.6114	7
Zm00001eb065160	Zm00001d034919	RuBisCO large subunit-binding protein subunit alpha OS=Zea mays OX=4577 GN=100281701 PE=2 SV=1	0	49.4394	20.8904	8	10	6	1	584	61.362	5.29	33.4878	8	Yes
Zm00001eb066690	Zm00001d001884	Trypsin family protein OS=Zea mays OX=4577 GN=103645777 PE=4 SV=1	0	88.9751	32.358	13	21	3	1	581	62.272	5.02	68.1176	13	Yes
Zm00001eb066820	Zm00001d001899	60S acidic ribosomal protein P2A OS=Zea mays OX=4577 GN=542338 PE=2 SV=1	0	6.57243	18.5841	2	2	2	1	113	11.461	4.28	4.46811	2
Zm00001eb067550	Zm00001d001979	UDP-arabinopyranose mutase OS=Zea mays OX=4577 GN=100285211 PE=2 SV=1	0	15.9965	16.0458	4	5	4	1	349	38.803	6.44	13.3209	4
Zm00001eb067700	Zm00001d001999	Glucose-6-phosphate 1-epimerase OS=Zea mays OX=4577 GN=100280296 PE=2 SV=1	0.00085306	4.64149	4.16667	1	1	1	1	336	37.416	5.34	3.3346	1
Zm00001eb067730	Zm00001d002004	Peroxidase OS=Zea mays OX=4577 GN=100274427 PE=2 SV=1	0.00085306	2.06803	3.91566	1	1	1	1	332	35.414	9.19	1.72412	1
Zm00001eb068020	Zm00001d002027	COP9 signalosome complex subunit 5b OS=Zea mays OX=4577 GN=100283276 PE=2 SV=1	0	21.8693	16.8508	4	5	4	1	362	40.105	5.36	15.6063	4
Zm00001eb069270	Zm00001d002154	Double-strand break repair protein OS=Zea mays OX=4577 GN=ZEAMMB73_Zm00001d002154 PE=3 SV=1	0	7.5942	3.11615	2	2	2	1	706	78.794	6.57	5.1633	2
Zm00001eb069420	Zm00001d002166, Zm00001d002169	Eukaryotic translation initiation factor 3 subunit C OS=Zea mays OX=4577 PE=3 SV=1	0	10.2625	3.90947	4	4	4	1	972	110.651	5.88	7.28756	4
Zm00001eb070820	Zm00001d002323	Trypsin family protein OS=Zea mays OX=4577 GN=100383111 PE=2 SV=1	0	225.935	47.7663	21	69	14	1	582	63.341	5.33	276.34	21
Zm00001eb070920	Zm00001d002334	AICARFT/IMPCHase bienzyme family protein OS=Zea mays OX=4577 GN=103645947 PE=3 SV=1	0.00085306	2.69745	2.52101	1	1	1	1	595	64.256	7.77	0	1
Zm00001eb071540	Zm00001d002395	60S ribosomal protein L7-2 OS=Zea mays OX=4577 GN=100191368 PE=2 SV=1	0	29.609	33.6066	9	11	2	1	244	28.468	10.08	27.6351	9
Zm00001eb071760	Zm00001d002422	Pectin acetylesterase OS=Zea mays OX=4577 GN=100280212 PE=2 SV=1	0.00085306	3.82518	4.78589	2	2	2	1	397	43.085	8.43	3.48528	2
Zm00001eb073440	Zm00001d002607	Fasciclin-like arabinogalactan protein 10 OS=Zea mays OX=4577 GN=ZEAMMB73_Zm00001d002607 PE=3 SV=1	0	29.5524	20.7459	7	7	7	1	429	43.997	7.17	20.3016	7
Zm00001eb077230	Zm00001d003016	Phenylalanine ammonia-lyase OS=Zea mays OX=4577 GN=ZEAMMB73_Zm00001d003016 PE=3 SV=1	0	64.6825	25.3201	14	18	8	1	703	75.608	6.54	48.1126	14
Zm00001eb077840	Zm00001d003081	Glutaredoxin homolog1 OS=Zea mays OX=4577 GN=ZEAMMB73_Zm00001d003081 PE=4 SV=1	0	15.9404	32.6531	3	4	3	1	98	10.144	8.88	10.0422	3	Yes
Zm00001eb077860	Zm00001d003083	Isocitrate dehydrogenase [NADP] OS=Zea mays OX=4577 GN=100191657 PE=3 SV=1	0	21.4829	13.2924	5	5	2	1	489	54.529	8.27	12.8037	5
Zm00001eb078210	Zm00001d003127	60S ribosomal protein L23a OS=Zea mays OX=4577 GN=541695 PE=2 SV=1	0	19.5884	34.8684	6	7	6	1	152	16.93	10.24	18.4911	6
Zm00001eb081030	Zm00001d003457	PLAT domain-containing protein 3 OS=Zea mays OX=4577 GN=ZEAMMB73_Zm00001d003457 PE=2 SV=1	0.00085306	2.6052	4.41176	1	1	1	1	204	21.599	6.87	1.91324	1
Zm00001eb081110	Zm00001d003464	DUF4057 domain-containing protein OS=Zea mays OX=4577 GN=ZEAMMB73_Zm00001d003464 PE=4 SV=1	0	12.4384	12.0401	2	3	2	1	299	31.551	6.83	8.93728	2
Zm00001eb081870	Zm00001d003566, Zm00001d003567	26S proteasome non-ATPase regulatory subunit 11 OS=Zea mays OX=4577 GN=RPN6_1 PE=2 SV=1	0	32.0258	21.5962	6	7	4	1	426	47.642	5.85	22.0425	6
Zm00001eb082720	Zm00001d003659	Serine/threonine-protein kinase SRK2A OS=Zea mays OX=4577 GN=ZEAMMB73_Zm00001d003659 PE=2 SV=1	0	10.3942	12.6404	3	3	3	1	356	40.664	6.47	10.1181	3
Zm00001eb084160	Zm00001d003817	1,4-alpha-glucan branching enzyme OS=Zea mays OX=4577 PE=3 SV=1	0	20.3377	10.6635	6	7	6	1	844	94.734	5.55	12.8086	6
Zm00001eb084890	Zm00001d003894	Double Clp-N motif-containing P-loop nucleoside triphosphate hydrolase superfamily protein OS=Zea mays OX=4577 GN=ZEAMMB73_Zm00001d003894 PE=3 SV=1	0	45.0742	11.6178	8	10	7	1	921	102.036	6.61	29.5719	8
Zm00001eb088940	Zm00001d004466	Protein transport protein Sec24-like OS=Zea mays OX=4577 GN=100194158 PE=3 SV=1	0	21.6196	6.56716	5	5	1	1	1005	109.501	7.23	16.2188	5
Zm00001eb089020	Zm00001d004473	Pyruvate dehydrogenase E1 component subunit alpha OS=Zea mays OX=4577 GN=100272834 PE=4 SV=1	0.00085306	5.91151	3.27103	1	1	1	1	428	46.374	6.89	3.68154	1
Zm00001eb090730	Zm00001d004676, Zm00001d004677	ARM repeat superfamily protein OS=Zea mays OX=4577 GN=100284266 PE=3 SV=1	0	28.5529	22.6506	8	10	8	1	415	47.666	5.67	20.8341	8
Zm00001eb095240	Zm00001d005238	Eukaryotic translation initiation factor 3 subunit E OS=Zea mays OX=4577 GN=ZEAMMB73_Zm00001d005238 PE=2 SV=1	0	10.9226	6.42202	2	2	2	1	436	50.998	5.81	7.72686	2
Zm00001eb095540	Zm00001d005276	Polyadenylate-binding protein OS=Zea mays OX=4577 GN=ZEAMMB73_Zm00001d005276 PE=3 SV=1	0	26.9954	15.1376	7	8	4	1	654	71.132	7.69	20.0905	7
Zm00001eb096070	Zm00001d005347	Monodehydroascorbate reductase homolog1 OS=Zea mays OX=4577 GN=100501585 PE=2 SV=1	0	13.9263	9.65517	2	2	2	1	435	46.703	5.59	9.84164	2
Zm00001eb096980	Zm00001d005460	Calreticulin OS=Zea mays OX=4577 GN=103647314 PE=3 SV=1	0	29.2151	16.0287	5	7	5	1	418	47.654	4.61	18.7345	5
Zm00001eb097180	Zm00001d005485	Prohibitin OS=Zea mays OX=4577 GN=PHB1 PE=2 SV=1	0	44.2592	34.9481	8	13	4	1	289	32.059	9.8	37.0744	8
Zm00001eb097390	Zm00001d005513	GrpE protein homolog OS=Zea mays OX=4577 GN=100272350 PE=2 SV=1	0.00085306	2.10679	3.63036	1	1	1	1	303	33.127	6.21	2.27577	1
Zm00001eb100180	Zm00001d005818	Aldehyde dehydrogenase (NAD(+)) OS=Zea mays OX=4577 GN=ZEAMMB73_Zm00001d005818 PE=1 SV=1	0	27.9779	12.9666	5	6	5	1	509	54.397	6.54	17.9078	5
Zm00001eb101750	Zm00001d006008	Heat shock protein 90-2 OS=Zea mays OX=4577 GN=103647533 PE=3 SV=1	0	174.114	31.5186	24	44	4	1	698	80.122	5.1	132.641	24
Zm00001eb101990	Zm00001d006036	Heat shock 70 kDa protein 9 mitochondrial OS=Zea mays OX=4577 GN=ZEAMMB73_Zm00001d006036 PE=2 SV=1	0	58.7883	15.7122	7	12	4	1	681	72.699	5.77	40.2335	7
Zm00001eb102380	Zm00001d006084	Uridine kinase OS=Zea mays OX=4577 GN=100282453 PE=2 SV=1	0	15.9331	11.2245	5	5	4	1	490	54.382	7.02	12.3311	5
Zm00001eb102400	Zm00001d006085	Proteasome subunit beta OS=Zea mays OX=4577 GN=100286342 PE=2 SV=1	0	23.0303	30.3167	5	6	5	1	221	24.305	6.34	19.4927	5
Zm00001eb102550	Zm00001d006107	Pyruvate dehydrogenase E1 component subunit beta OS=Zea mays OX=4577 GN=542483 PE=4 SV=1	0	15.8385	15.869	5	5	2	1	397	42.526	6.06	12.0419	5
Zm00001eb102760	Zm00001d006125	Proteasome subunit beta OS=Zea mays OX=4577 GN=100192865 PE=2 SV=1	0	9.26013	11.4068	2	2	2	1	263	28.894	7.99	5.9018	2
Zm00001eb103260	Zm00001d006185	Probable 6-phosphogluconolactonase OS=Zea mays OX=4577 GN=100285843 PE=2 SV=1	0	10.4682	7.40741	3	3	3	1	324	34.76	7.94	7.80115	3
Zm00001eb103720	Zm00001d006235	Proteasome subunit alpha type OS=Zea mays OX=4577 GN=100037815 PE=3 SV=1	0	14.7547	20.8661	5	5	5	1	254	27.811	8.47	10.0903	5
Zm00001eb104220	Zm00001d006287	60S ribosomal protein L14-1 OS=Zea mays OX=4577 GN=100192835 PE=2 SV=1	0	14.3182	38.0597	6	6	2	1	134	15.337	10.17	10.8165	6
Zm00001eb104290	Zm00001d006296	Valine--tRNA ligase OS=Zea mays OX=4577 GN=100383209 PE=3 SV=1	0.00085306	4.17025	1.51515	1	1	1	1	1056	119.964	6.76	3.904	1
Zm00001eb104400	Zm00001d006309	UTP--glucose-1-phosphate uridylyltransferase OS=Zea mays OX=4577 GN=100191463 PE=2 SV=1	0	74.5286	39.9577	16	18	3	1	473	52.055	5.52	50.0436	16
Zm00001eb105120	Zm00001d006388	Ribosomal protein L15 OS=Zea mays OX=4577 GN=100281990 PE=2 SV=1	0	11.8494	13.7255	3	4	3	1	204	24.389	11.59	10.77	3
Zm00001eb107110	Zm00001d006613	Protein-synthesizing GTPase OS=Zea mays OX=4577 GN=100383287 PE=2 SV=1	0	40.2238	13.7931	4	7	1	1	464	50.74	8.62	24.3497	4
Zm00001eb108120	Zm00001d006725	Eukaryotic peptide chain release factor subunit 1-1 OS=Zea mays OX=4577 GN=100272775 PE=2 SV=1	0	19.4618	17.1625	6	6	6	1	437	49.158	5.52	13.8341	6
Zm00001eb108410	Zm00001d006760	Eukaryotic translation initiation factor 5A OS=Zea mays OX=4577 GN=TIF5A PE=1 SV=2	0	14.3198	10	2	4	2	1	160	17.486	5.99	13.9786	2
Zm00001eb109620	Zm00001d006900	Phospho-2-dehydro-3-deoxyheptonate aldolase OS=Zea mays OX=4577 GN=100501272 PE=3 SV=1	0	34.9192	13.594	5	7	4	1	537	58.962	8.41	24.7271	5
Zm00001eb110270	Zm00001d007031	Chaperonin OS=Zea mays OX=4577 GN=ZEAMMB73_Zm00001d007031 PE=3 SV=1	0	12.4573	50.5051	5	5	4	1	99	10.6	6.76	11.6627	5
Zm00001eb111600	Zm00001d007179	Eukaryotic translation initiation factor 2 subunit beta OS=Zea mays OX=4577 GN=100193916 PE=2 SV=1	0	14.3784	17.9775	4	4	2	1	267	30.236	6.8	8.69709	4
Zm00001eb111720	Zm00001d007192	T-complex protein 1 subunit zeta OS=Zea mays OX=4577 GN=100193477 PE=2 SV=1	0	55.7459	31.4019	13	14	13	1	535	59.05	6.68	39.4942	13
Zm00001eb112040	Zm00001d007234	L-ascorbate peroxidase OS=Zea mays OX=4577 GN=542476 PE=2 SV=1	0	20.1936	29.6	6	6	4	1	250	27.211	5.49	16.5499	6	Yes
Zm00001eb113600	Zm00001d007422	Aminopeptidase P1 OS=Zea mays OX=4577 GN=100273786 PE=2 SV=1	0	12.6962	6.875	3	3	3	1	640	71.375	6.11	10.5612	3
Zm00001eb113790	Zm00001d007446	14-3-3-like protein OS=Zea mays OX=4577 GN=542285 PE=2 SV=1	0	74.0748	50.3759	12	16	3	1	266	29.297	4.87	49.1327	12
Zm00001eb115270	Zm00001d007638	1-acyl-sn-glycerol-3-phosphate acyltransferase PLS1 OS=Zea mays OX=4577 GN=PLS1 PE=2 SV=1	0	7.20083	4.0107	1	2	1	1	374	42.544	9.91	4.56236	1	Yes
Zm00001eb116010	Zm00001d007718	Benzoxazinone synthesis13 OS=Zea mays OX=4577 GN=100282831 PE=3 SV=1	0	7.47512	3.86598	1	2	1	1	388	42.847	6.13	3.94917	1
Zm00001eb116250	Zm00001d007755	RNA helicase OS=Zea mays OX=4577 GN=100279527 PE=4 SV=1	0	20.1296	12.3648	7	7	6	1	647	68.328	8.37	17.0445	7
Zm00001eb117150	Zm00001d007898	Small nuclear ribonucleoprotein-associated protein OS=Zea mays OX=4577 GN=100272538 PE=2 SV=1	0.00085306	4.24983	6.08365	2	2	2	1	263	27.637	11.39	4.17377	2
Zm00001eb117970	Zm00001d007966	Succinate dehydrogenase [ubiquinone] flavoprotein subunit, mitochondrial OS=Zea mays OX=4577 GN=100280324 PE=2 SV=1	0	7.29374	5.00808	3	3	3	1	619	67.954	6.68	4.38504	3	Yes
Zm00001eb118030	Zm00001d007960	T-complex protein 1 subunit epsilon OS=Zea mays OX=4577 GN=100282671 PE=2 SV=1	0	38.578	27.1028	10	10	10	1	535	59.034	5.83	29.9285	10
Zm00001eb118240	Zm00001d007937	Alanine transaminase OS=Zea mays OX=4577 GN=ZEAMMB73_Zm00001d007937 PE=3 SV=1	0.00085306	5.05076	3.75783	1	1	1	1	479	53.535	8.41	2.92197	1
Zm00001eb119330	Zm00001d039305	Eukaryotic translation initiation factor 3 subunit L OS=Zea mays OX=4577 GN=103649546 PE=3 SV=1	0	12.7281	9.38697	3	3	3	1	522	61.082	6.4	10.6719	3
Zm00001eb120410	Zm00001d039411	Coatomer subunit alpha OS=Zea mays OX=4577 GN=ZEAMMB73_Zm00001d039411 PE=4 SV=1	0	7.11777	3.61545	4	4	1	1	1217	136.388	6.98	8.89607	4
Zm00001eb120880	Zm00001d039452	DEAD-box ATP-dependent RNA helicase 20 OS=Zea mays OX=4577 GN=100274281 PE=2 SV=1	0	8.70544	6.88259	3	3	3	1	494	54.579	8.25	6.05044	3	Yes
Zm00001eb121480	Zm00001d039518	Eukaryotic translation initiation factor 3 subunit A OS=Zea mays OX=4577 GN=542747 PE=3 SV=1	0	8.87136	4.1206	4	4	4	1	995	115.411	9.11	6.41084	4
Zm00001eb121780	Zm00001d039542	Phospholipase A1-Igamma1 chloroplastic OS=Zea mays OX=4577 GN=107303346 PE=4 SV=1	0	11.4652	7.92079	4	4	4	1	505	55.961	6.77	7.45757	4
Zm00001eb122160	Zm00001d039594	FRIGIDA-like protein OS=Zea mays OX=4577 GN=100273178 PE=2 SV=1	0	14.2603	8.29421	4	4	4	1	639	68.344	4.72	10.1707	4
Zm00001eb122860	Zm00001d039670	Phospholipase D OS=Zea mays OX=4577 GN=542702 PE=3 SV=1	0.00085306	3.80576	2.22222	1	1	1	1	855	96.841	5.73	2.44029	1
Zm00001eb124170	Zm00001d039837	Spermidine hydroxycinnamoyl transferase OS=Zea mays OX=4577 GN=100279982 PE=2 SV=1	0	16.3613	11.2412	3	3	3	1	427	46.54	7.68	9.19931	3
Zm00001eb127430	Zm00001d040257	CCT-beta OS=Zea mays OX=4577 GN=rf1-C1-g4 PE=3 SV=1	0	79.3558	31.4286	13	16	13	1	525	57.359	5.82	50.0232	13
Zm00001eb127630	Zm00001d040274	Importin subunit alpha OS=Zea mays OX=4577 GN=103649953 PE=3 SV=1	0	33.984	16.9202	7	9	1	1	526	57.624	5.27	21.2159	7	Yes
Zm00001eb127670	Zm00001d040278	GTP-binding protein SAR1A OS=Zea mays OX=4577 GN=542172 PE=2 SV=1	0	16.5091	21.2435	3	3	1	1	193	21.999	6.8	10.7859	3	Yes
Zm00001eb127970	Zm00001d040314	Transcription factor Pur-alpha 1 OS=Zea mays OX=4577 GN=100274069 PE=2 SV=1	0	19.8031	19.4805	3	3	3	1	308	33.468	6.06	10.5199	3
Zm00001eb128110	Zm00001d040331	SUN domain protein2 OS=Zea mays OX=4577 GN=100280181 PE=2 SV=1	0	6.70246	3.87244	1	1	1	1	439	47.472	7.96	3.26919	1
Zm00001eb128160	Zm00001d040341	Glutaredoxin-dependent peroxiredoxin OS=Zea mays OX=4577 GN=100273860 PE=2 SV=1	0.00085306	4.07993	6.21762	1	1	1	1	193	20.723	8.37	1.63415	1
Zm00001eb128830	Zm00001d040438	Isocitrate dehydrogenase [NAD] catalytic subunit 5 mitochondrial OS=Zea mays OX=4577 GN=100191841 PE=2 SV=1	0	17.7591	13.1507	3	3	3	1	365	39.699	6.98	9.1419	3
Zm00001eb129360	Zm00001d040509	Tubulin beta-5 chain OS=Zea mays OX=4577 GN=TUBB5 PE=2 SV=1	0	96.2783	37.0787	14	33	1	1	445	50.011	4.88	85.0915	14
Zm00001eb130080	Zm00001d040603	ATP citrate synthase OS=Zea mays OX=4577 PE=4 SV=1	0	35.3035	14.7488	6	8	2	1	617	67.04	7.83	20.5551	6
Zm00001eb130940	Zm00001d040702	Peroxidase OS=Zea mays OX=4577 GN=ZEAMMB73_Zm00001d040702 PE=3 SV=1	0.00085306	4.03108	5.17711	2	2	2	1	367	38.332	7.14	4.60443	2
Zm00001eb131070	Zm00001d040721	Dihydrolipoyl dehydrogenase OS=Zea mays OX=4577 GN=103650140 PE=3 SV=1	0	44.9644	22.2664	7	9	3	1	503	52.663	7.72	33.5174	7
Zm00001eb132880	Zm00001d041035	Ubiquitinyl hydrolase 1 OS=Zea mays OX=4577 PE=3 SV=1	0.0303382	0.716247	0.534759	1	1	1	1	1122	131.591	5.91	0	1	Yes
Zm00001eb133480	Zm00001d041119	Heat shock 70 kDa protein 6 chloroplastic OS=Zea mays OX=4577 GN=ZEAMMB73_Zm00001d041119 PE=3 SV=1	0	48.857	17.2119	9	10	9	1	703	74.447	5.21	32.614	9
Zm00001eb134090	Zm00001d041214	Plasma membrane ATPase OS=Zea mays OX=4577 GN=100502231 PE=3 SV=1	0	21.5055	7.84519	6	6	6	1	956	105.405	6.64	14.07	6
Zm00001eb136490	Zm00001d041550	Heat shock 70 kDa protein 3 OS=Zea mays OX=4577 GN=103650526 PE=2 SV=1	0	168.766	44.2219	20	43	4	1	649	71.118	5.22	133.767	20
Zm00001eb137840	Zm00001d041711	Auxin-binding protein OS=Zea mays OX=4577 GN=542232 PE=2 SV=1	0.00085306	2.86296	5.47264	1	1	1	1	201	21.989	5.07	2.63703	1
Zm00001eb137900	Zm00001d041719	Heat shock protein 90-6 mitochondrial OS=Zea mays OX=4577 GN=100286003 PE=2 SV=1	0	47.0437	21.2792	12	12	9	1	813	91.122	5.34	32.492	12
Zm00001eb138230	Zm00001d041760	30S ribosomal protein S4, chloroplastic OS=Zea mays OX=4577 GN=100282862 PE=2 SV=1	0	19.3893	35.0515	7	10	4	1	194	22.418	10.32	19.6138	7
Zm00001eb138330	Zm00001d041775	3-deoxy-8-phosphooctulonate synthase OS=Zea mays OX=4577 GN=100191165 PE=2 SV=1	0.00085306	6.27218	7.21649	2	2	2	1	291	31.727	7.69	3.01601	2
Zm00001eb138410	Zm00001d041785	Coatomer subunit delta OS=Zea mays OX=4577 GN=541810 PE=2 SV=1	0	20.5214	8.60421	3	4	3	1	523	57.462	5.73	14.3538	3
Zm00001eb140330	Zm00001d042023	Ribosomal protein S10 OS=Zea mays OX=4577 GN=100286375 PE=2 SV=1	0	16.7111	24.581	5	5	1	1	179	20.048	9.8	9.91386	5
Zm00001eb141220	Zm00001d042117	Pyrroline-5-carboxylate reductase OS=Zea mays OX=4577 GN=p5cr PE=2 SV=1	0	11.8125	11.4983	2	2	2	1	287	29.714	9.11	7.36421	2
Zm00001eb141930	Zm00001d042184	6-phosphogluconate dehydrogenase, decarboxylating OS=Zea mays OX=4577 GN=541699 PE=3 SV=1	0	40.39	31.25	12	12	3	1	480	52.623	6.37	30.1438	12
Zm00001eb142220	Zm00001d042216	Glutathione transferase OS=Zea mays OX=4577 GN=541990 PE=2 SV=1	0	16.8074	25.7919	4	5	4	1	221	23.88	6.42	13.3324	4
Zm00001eb142230	Zm00001d042217	FLP1 OS=Zea mays OX=4577 GN=100284002 PE=2 SV=1	0	37.209	63.1579	6	9	6	1	114	12.295	9.57	23.2816	6
Zm00001eb142730	Zm00001d042282	Transaldolase OS=Zea mays OX=4577 GN=ZEAMMB73_Zm00001d042282 PE=2 SV=1	0	24.7276	16.5116	6	6	6	1	430	46.192	7.83	17.6446	6
Zm00001eb143170	Zm00001d042329	Mitochondrial import receptor subunit TOM20 OS=Zea mays OX=4577 GN=100281827 PE=2 SV=1	0.00085306	3.94731	5.91133	1	1	1	1	203	22.402	4.96	2.27992	1
Zm00001eb143460	Zm00001d042367	Methanethiol oxidase OS=Zea mays OX=4577 GN=100192654 PE=2 SV=1	0	15.1354	10.3448	4	4	4	1	493	54.146	6.05	11.7159	4
Zm00001eb144240	Zm00001d042453	Fructose-bisphosphate aldolase OS=Zea mays OX=4577 GN=542261 PE=2 SV=1	0	110.04	45.9155	17	27	3	1	355	38.566	7.61	77.3447	17
Zm00001eb144760	Zm00001d042525	60S ribosomal protein L5-1 homolog a OS=Zea mays OX=4577 GN=103650892 PE=3 SV=1	0	47.5289	30.4636	9	11	7	1	302	34.419	9.32	31.4607	9
Zm00001eb144840	Zm00001d042530	Membrane-associated protein VIPP1 chloroplastic OS=Zea mays OX=4577 GN=100191375 PE=2 SV=1	0	7.87746	6.01266	1	1	1	1	316	35.046	9.47	4.16911	1
Zm00001eb144910	Zm00001d042536	Fructokinase-1 OS=Zea mays OX=4577 GN=FRK1 PE=1 SV=1	0	43.1828	34.6749	9	10	8	1	323	34.669	5	30.1276	9
Zm00001eb144930	Zm00001d042540	Lipoxygenase OS=Zea mays OX=4577 GN=100037802 PE=3 SV=1	0	35.2593	13.7773	9	9	8	1	871	98.277	6.7	23.4952	9
Zm00001eb146880	Zm00001d042746	Uricase OS=Zea mays OX=4577 GN=100274529 PE=2 SV=1	0	12.2124	11.4007	3	3	3	1	307	34.416	8.5	8.42809	3
Zm00001eb149490	Zm00001d043049	Non-specific lipid-transfer protein 1 OS=Zea mays OX=4577 GN=LTP3 PE=2 SV=1	0.00085306	1.86265	10.5691	1	1	1	1	123	12.501	9.07	2.25893	1
Zm00001eb149730	Zm00001d043086	Phosphoglycerate mutase (2,3-diphosphoglycerate-independent) OS=Zea mays OX=4577 GN=100381658 PE=2 SV=1	0	65.9481	30.2158	12	16	3	1	556	60.252	5.77	46.3109	12
Zm00001eb152450	Zm00001d043382	Aspartate aminotransferase OS=Zea mays OX=4577 GN=100273311 PE=2 SV=1	0	13.7114	13.9434	5	5	5	1	459	50.151	8.38	11.727	5
Zm00001eb153500	Zm00001d043497	Heat-and acid-stable phosphoprotein OS=Zea mays OX=4577 GN=100282957 PE=2 SV=1	0	10.9061	19.6319	2	2	2	1	163	19.023	7.4	6.55518	2	Yes
Zm00001eb153620	Zm00001d043511	Phosphotransferase OS=Zea mays OX=4577 GN=103651223 PE=3 SV=1	0	20.3096	14.2292	6	6	6	1	506	55.008	6.34	16.1778	6
Zm00001eb153770	Zm00001d043524	Glucan endo-13-beta-glucosidase 13 OS=Zea mays OX=4577 GN=100278152 PE=2 SV=1	0	12.7481	8.06452	3	3	3	1	496	53.955	5.9	7.47665	3
Zm00001eb154530	Zm00001d043609	MEK homolog1 OS=Zea mays OX=4577 GN=542356 PE=2 SV=1	0.00085306	5.64112	6.47887	2	2	2	1	355	39.85	5.83	4.94699	2
Zm00001eb154710	Zm00001d043632	Hyaluronan / mRNA binding family OS=Zea mays OX=4577 GN=100282553 PE=2 SV=1	0	48.2613	22.2222	5	8	1	1	378	40.439	5.85	32.1374	5
Zm00001eb156130	Zm00001d043789	Glutathione transferase OS=Zea mays OX=4577 GN=100280815 PE=2 SV=1	0.00085306	1.6052	3.30579	1	1	1	1	242	26.03	6.35	0	1
Zm00001eb157850	Zm00001d043991	DNA binding activity2 OS=Zea mays OX=4577 GN=103651402 PE=2 SV=1	0.00085306	6.45688	13.0435	3	3	3	1	230	26.597	7.01	6.65114	3
Zm00001eb158030	Zm00001d044016	Long-chain-fatty-acid--CoA ligase OS=Zea mays OX=4577 GN=103632349 PE=3 SV=1	0.00085306	3.40994	3.81679	1	1	1	1	655	72.62	5.95	2.5666	1
Zm00001eb158190	Zm00001d044035	Ketol-acid reductoisomerase OS=Zea mays OX=4577 GN=100193695 PE=2 SV=1	0	40.9084	14.8532	7	10	5	1	579	62.963	6.76	30.33	7
Zm00001eb158370	Zm00001d044054	GTP-binding nuclear protein OS=Zea mays OX=4577 PE=3 SV=1	0	7.13157	13.0045	3	3	3	1	223	25.313	7.12	4.94691	3	Yes
Zm00001eb159730	Zm00001d044212	Putative aldo-keto reductase 4 OS=Zea mays OX=4577 GN=100191240 PE=2 SV=1	0.00085306	5.70619	6.72515	2	2	2	1	342	37.533	7.97	5.06356	2
Zm00001eb159790	Zm00001d044222	Tetratricopeptide repeat (TPR)-containing protein OS=Zea mays OX=4577 GN=100274696 PE=2 SV=1	0	8.02023	3.74449	3	3	3	1	908	103.789	6.84	6.61015	3
Zm00001eb159820	Zm00001d044225	IAA-amino acid hydrolase ILR1-like 4 OS=Zea mays OX=4577 GN=100274316 PE=2 SV=1	0.00085306	3.92445	3.11111	1	1	1	1	450	48.262	5.83	2.89156	1
Zm00001eb159850	Zm00001d044228	Cysteine-dependent adenosine diphosphate thiazole synthase OS=Zea mays OX=4577 PE=4 SV=1	0	19.5657	15.8416	3	3	1	1	303	31.936	6.54	10.1647	3
Zm00001eb160160	Zm00001d044266	ATP-dependent zinc metalloprotease FTSH 4 mitochondrial OS=Zea mays OX=4577 GN=100382151 PE=2 SV=1	0	13.6444	7.60563	3	3	3	1	710	76.346	8.24	9.19516	3
Zm00001eb161290	Zm00001d044390	Aspartyl protease family protein 2 OS=Zea mays OX=4577 GN=100501808 PE=3 SV=1	0	20.4184	6.39175	3	4	3	1	485	49.9	8.46	15.9317	3
Zm00001eb162020	Zm00001d044469	Heterogeneous nuclear ribonucleoprotein A3-like protein 2 OS=Zea mays OX=4577 GN=100284566 PE=4 SV=1	0.00085306	5.95078	3.13199	1	1	1	1	447	44.53	8.05	3.29918	1
Zm00001eb162230	Zm00001d044497	Thioredoxin family Trp26 OS=Zea mays OX=4577 GN=100193621 PE=2 SV=1	0.00085306	3.97964	6.37255	1	1	1	1	204	22.604	5.06	2.66506	1
Zm00001eb162370	Zm00001d044510	DEAD-box ATP-dependent RNA helicase 14 OS=Zea mays OX=4577 GN=100383248 PE=4 SV=1	0	13.2683	7.23192	5	5	3	1	802	88.899	9.85	12.3581	5
Zm00001eb162700	Zm00001d044540	DNA replication licensing factor MCM4 OS=Zea mays OX=4577 GN=ZEAMMB73_Zm00001d044540 PE=2 SV=1	0	21.5903	7.88235	7	7	7	1	850	93.922	6.73	13.5927	7
Zm00001eb163790	Zm00001d044672	Protein kinase domain-containing protein OS=Zea mays OX=4577 PE=3 SV=1	0.00085306	5.14297	4.87013	1	1	1	1	308	34.884	7.61	2.5802	1
Zm00001eb164030	Zm00001d044699	Myosin-like protein OS=Zea mays OX=4577 GN=100283029 PE=2 SV=1	0	50.4494	27.4286	8	13	8	1	350	39.922	6.23	37.3294	8
Zm00001eb164820	Zm00001d048632	DEAD-box ATP-dependent RNA helicase 40 OS=Zea mays OX=4577 GN=ZEAMMB73_Zm00001d048632 PE=4 SV=1	0	13.6761	4.26918	4	4	2	1	1382	147.293	9.72	9.48739	4
Zm00001eb164860	Zm00001d048634	DIBOA-glucoside dioxygenase BX6 OS=Zea mays OX=4577 GN=BX6 PE=1 SV=1	0	7.1975	7.21925	3	3	3	1	374	41.343	6.62	6.02098	3
Zm00001eb165230	Zm00001d048669	Fn3_like domain-containing protein OS=Zea mays OX=4577 GN=100279508 PE=2 SV=1	0.00085306	2.41353	2.39295	1	1	1	1	794	83.89	8.73	0	1
Zm00001eb165580	Zm00001d048705	Benzoxazinone synthesis5 OS=Zea mays OX=4577 GN=103652726 PE=2 SV=1	0	14.0992	3.74532	1	2	1	1	534	60.446	7.2	8.21048	1
Zm00001eb165590	Zm00001d048707	Glycosyltransferase OS=Zea mays OX=4577 PE=3 SV=1	0	14.1934	8.9613	3	3	3	1	491	52.907	5.71	10.0113	3
Zm00001eb166850	Zm00001d048841	Patatin OS=Zea mays OX=4577 GN=ZEAMMB73_Zm00001d048841 PE=2 SV=1	0	19.8871	12.9268	4	5	3	1	410	44.424	6.46	14.1215	4
Zm00001eb167520	Zm00001d048924	RNA helicase OS=Zea mays OX=4577 GN=ZEAMMB73_Zm00001d048924 PE=4 SV=1	0	16.1059	8.88158	4	4	4	1	608	64.522	7.9	12.4797	4
Zm00001eb168910	Zm00001d049099	Protein disulfide-isomerase OS=Zea mays OX=4577 GN=PDIL1-1 PE=2 SV=1	0	72.5864	35.7977	15	19	15	1	514	56.838	5.15	53.1966	15
Zm00001eb169310	Zm00001d049155	Protein transport protein SEC23 OS=Zea mays OX=4577 GN=103652905 PE=3 SV=1	0	18.2599	4.5512	2	3	2	1	791	86.284	6.02	12.9743	2	Yes
Zm00001eb169400	Zm00001d049163	SUMO-activating enzyme subunit 1B-2 OS=Zea mays OX=4577 GN=100284284 PE=2 SV=1	0.00085306	4.52915	5.70571	2	2	2	1	333	36.475	5.4	1.95233	2
Zm00001eb169520	Zm00001d049179	O-methyltransferase ZRP4 OS=Zea mays OX=4577 GN=ZEAMMB73_Zm00001d049179 PE=3 SV=1	0	26.7695	18.9258	6	7	6	1	391	42.499	5.73	21.0244	6
Zm00001eb169570	Zm00001d049187	6-phosphogluconate dehydrogenase, decarboxylating OS=Zea mays OX=4577 PE=3 SV=1	0	20.7487	12.6789	4	4	3	1	489	52.416	7.02	9.8615	4	Yes
Zm00001eb169580	Zm00001d049188	Bifunctional dihydrofolate reductase-thymidylate synthase OS=Zea mays OX=4577 GN=100286018 PE=3 SV=1	0.00085306	4.3459	3.89381	2	2	2	1	565	63.813	7.5	4.52984	2
Zm00001eb169610	Zm00001d049190	DNA replication licensing factor MCM2 OS=Zea mays OX=4577 GN=ZEAMMB73_Zm00001d049190 PE=3 SV=1	0	50.9935	13.3751	10	12	10	1	957	108.009	5.29	33.0929	10
Zm00001eb170020	Zm00001d049234	Serine hydroxymethyltransferase OS=Zea mays OX=4577 GN=ZEAMMB73_Zm00001d049234 PE=3 SV=1	0	22.6935	11.2167	4	5	4	1	526	57.424	8.56	14.509	4
Zm00001eb170970	Zm00001d049351	3-hydroxyacyl-[acyl-carrier-protein] dehydratase OS=Zea mays OX=4577 GN=ZEAMMB73_Zm00001d049351 PE=2 SV=1	0	10.7946	21.5247	4	4	4	1	223	24.235	9.14	10.2782	4
Zm00001eb171320	Zm00001d049399	Putative nucleolin-like family protein OS=Zea mays OX=4577 GN=100194303 PE=4 SV=1	0	7.22843	4.28571	3	3	3	1	700	74.434	5.21	2.56236	3
Zm00001eb172680	Zm00001d049560	Transaldolase OS=Zea mays OX=4577 GN=100192890 PE=2 SV=1	0	18.7924	13.7056	4	4	4	1	394	42.878	5.71	11.8577	4
Zm00001eb173180	Zm00001d049619	60S acidic ribosomal protein P0 OS=Zea mays OX=4577 GN=100273601 PE=2 SV=1	0	47.1619	30.094	5	9	5	1	319	34.479	5.39	33.213	5
Zm00001eb173560	Zm00001d049656	Eukaryotic translation initiation factor 3 subunit G OS=Zea mays OX=4577 GN=100192580 PE=2 SV=1	0	9.0088	14.9826	2	2	2	1	287	31.643	8.51	5.69219	2
Zm00001eb173700	Zm00001d049665	Calmodulin OS=Zea mays OX=4577 GN=100272455 PE=2 SV=1	0.00085306	2.21746	8.10811	1	1	1	1	148	16.629	5.15	1.61822	1
Zm00001eb175200	Zm00001d049826	NTF2 domain-containing protein OS=Zea mays OX=4577 PE=2 SV=1	0	9.48604	30.3279	3	3	3	1	122	13.355	6.13	3.54228	3
Zm00001eb176260	Zm00001d049965	Ribonucleoprotein OS=Zea mays OX=4577 GN=ZEAMMB73_Zm00001d049965 PE=4 SV=1	0.00085306	5.86806	4.8951	1	1	1	1	286	31.216	4.75	2.51229	1
Zm00001eb176350	Zm00001d049982	Alpha-soluble NSF attachment protein OS=Zea mays OX=4577 GN=100282813 PE=2 SV=1	0	11.2013	10.0346	2	2	2	1	289	32.377	5.17	6.32733	2
Zm00001eb177440	Zm00001d050123	GrpE protein homolog OS=Zea mays OX=4577 GN=100272696 PE=3 SV=1	0	10.8526	7.83133	2	2	2	1	332	36.144	5.58	6.31492	2
Zm00001eb178140	Zm00001d050193	60S ribosomal protein L7-1 OS=Zea mays OX=4577 GN=100282330 PE=2 SV=1	0	30.6877	33.8776	9	11	2	1	245	28.317	10.13	26.8523	9
Zm00001eb178370	Zm00001d050225	Thioredoxin domain-containing protein 9-like protein OS=Zea mays OX=4577 GN=ZEAMMB73_Zm00001d050225 PE=4 SV=1	0	19.1466	22.1698	3	3	3	1	212	23.862	5.9	11.6098	3
Zm00001eb179490	Zm00001d050375	14-3-3-like protein OS=Zea mays OX=4577 GN=100285226 PE=2 SV=1	0	107.001	60.1562	13	28	1	1	256	28.846	4.84	90.1646	13
Zm00001eb179750	Zm00001d050411	60S ribosomal protein L34 OS=Zea mays OX=4577 PE=3 SV=1	0	6.68744	16.7568	3	3	1	1	185	20.462	11.37	4.39806	3
Zm00001eb180350	Zm00001d050496	Ribosomal protein L2 OS=Zea mays OX=4577 GN=542547 PE=2 SV=1	0	14.5419	5.35714	2	5	2	1	448	48.124	10.64	6.75989	2
Zm00001eb181120	Zm00001d050612	Zinc-hook domain-containing protein OS=Zea mays OX=4577 PE=3 SV=1	0	13.837	5.24316	5	5	5	1	1316	152.378	6.51	10.9796	5
Zm00001eb182460	Zm00001d050810	Glyoxylate/succinic semialdehyde reductase 1 OS=Zea mays OX=4577 PE=4 SV=1	0	12.8476	13.245	2	2	2	1	302	31.442	8.46	8.05014	2
Zm00001eb183010	Zm00001d050874	NAP1-related protein 2 OS=Zea mays OX=4577 GN=nfa103 PE=2 SV=1	0	10.9256	14.3426	3	3	1	1	251	28.424	4.32	7.54085	3	Yes
Zm00001eb183430	Zm00001d050923	Brix domain-containing protein 2 OS=Zea mays OX=4577 GN=100284070 PE=2 SV=1	0.00085306	2.78675	3.41615	1	1	1	1	322	36.773	9.45	2.18512	1
Zm00001eb184000	Zm00001d051001	Glyceraldehyde-3-phosphate dehydrogenase 3, cytosolic OS=Zea mays OX=4577 GN=GAPC3 PE=2 SV=1	0	35.8238	29.6736	8	10	4	1	337	36.426	7.47	31.3132	8
Zm00001eb184850	Zm00001d051112	WPP domain-containing protein OS=Zea mays OX=4577 GN=100191507 PE=2 SV=1	0	20.4112	11.2754	5	6	1	1	541	59.098	4.68	13.952	5
Zm00001eb185450	Zm00001d051203	ATP-dependent Clp protease proteolytic subunit OS=Zea mays OX=4577 PE=3 SV=1	0	12.8678	7.5718	2	3	2	1	383	40.965	8.46	9.79291	2
Zm00001eb185510	Zm00001d051211	Proteasome subunit alpha type OS=Zea mays OX=4577 GN=103653823 PE=2 SV=1	0	16.9635	19.1489	3	4	3	1	235	25.864	5.68	14.5156	3
Zm00001eb186330	Zm00001d051337	Ubiquitin carboxyl-terminal hydrolase OS=Zea mays OX=4577 GN=100272329 PE=2 SV=1	0.00085306	4.35164	8.73362	1	1	1	1	229	24.972	4.61	3.17185	1
Zm00001eb187580	Zm00001d051498	Metal-dependent protein hydrolase OS=Zea mays OX=4577 GN=100273215 PE=2 SV=1	0.00085306	5.48505	3.64583	1	1	1	1	384	42.668	6.48	3.06474	1
Zm00001eb188570	Zm00001d051591	Histone H2B.5 OS=Zea mays OX=4577 PE=2 SV=3	0	12.6248	22.7273	3	5	3	1	154	16.607	10.02	5.87712	3
Zm00001eb188600	Zm00001d051595	ATP synthase delta chain OS=Zea mays OX=4577 GN=100282837 PE=2 SV=1	0.00085306	5.85573	9.01288	2	2	2	1	233	25.55	9.38	5.41408	2
Zm00001eb189380	Zm00001d051685	ADP,ATP carrier protein 2, mitochondrial OS=Zea mays OX=4577 GN=ANT2 PE=2 SV=2	0	26.711	21.447	9	12	4	1	387	42.306	9.85	25.8979	9
Zm00001eb191030	Zm00001d051881	Protein BTR1 OS=Zea mays OX=4577 GN=542422 PE=2 SV=1	0	24.2192	22.9651	6	6	6	1	344	37.008	6.18	12.8303	6
Zm00001eb192050	Zm00001d051995	Proliferating cell nuclear antigen OS=Zea mays OX=4577 GN=ZmPCNA2 PE=2 SV=1	0	18.7955	16.73	3	4	3	1	263	29.295	4.75	12.0173	3
Zm00001eb192630	Zm00001d052056	T-complex protein 1 subunit alpha OS=Zea mays OX=4577 GN=100283716 PE=2 SV=1	0	37.87	20.1835	8	8	8	1	545	59.158	6.09	23.7173	8
Zm00001eb193040	Zm00001d052101	Chaperonin10 OS=Zea mays OX=4577 GN=100383971 PE=2 SV=1	0	7.30754	16.1417	2	2	2	1	254	26.391	7.33	5.58467	2
Zm00001eb194190	Zm00001d052224	Wound/stress protein OS=Zea mays OX=4577 GN=100282651 PE=4 SV=1	0.00085306	1.97265	4.81283	1	1	1	1	187	19.594	5.52	2.06571	1
Zm00001eb194780	Zm00001d052289	Pyruvate dehydrogenase E1 component subunit alpha OS=Zea mays OX=4577 GN=732791 PE=2 SV=1	0	15.9568	12.5641	4	4	4	1	390	42.723	8.19	11.6488	4
Zm00001eb196650	Zm00001d052494	Pyruvate kinase OS=Zea mays OX=4577 GN=100191614 PE=2 SV=1	0	30.4126	21.8216	8	10	8	1	527	57.307	6.9	20.3804	8
Zm00001eb198180	Zm00001d052689	Glycine--tRNA ligase OS=Zea mays OX=4577 GN=100383520 PE=2 SV=1	0	24.4664	10.6936	6	7	4	1	692	76.718	6.4	17.1378	6
Zm00001eb199660	Zm00001d052864	Fasciclin-like arabinogalactan protein 7 OS=Zea mays OX=4577 GN=100281475 PE=2 SV=1	0	6.75653	10.0372	2	2	2	1	269	28.179	9.31	5.46594	2
Zm00001eb200400	Zm00001d052948	CCT-theta OS=Zea mays OX=4577 GN=103654524 PE=3 SV=1	0	63.1093	34.1241	14	16	4	1	548	58.869	5.43	44.2553	14
Zm00001eb202580	Zm00001d053196	Proline--tRNA ligase OS=Zea mays OX=4577 GN=100272402 PE=3 SV=1	0	19.6201	15.5512	6	6	6	1	508	58.096	7.11	10.8342	6
Zm00001eb202860	Zm00001d053232	26S proteasome non-ATPase regulatory subunit 3 homolog A OS=Zea mays OX=4577 GN=ZEAMMB73_Zm00001d053232 PE=2 SV=1	0	16.2061	10.7943	4	4	2	1	491	55.573	8.35	12.0785	4
Zm00001eb203280	Zm00001d053286	Apoptosis inhibitor 5 OS=Zea mays OX=4577 GN=100382203 PE=2 SV=1	0.00085306	3.07979	2.5974	2	2	2	1	539	60.048	9.01	0	2
Zm00001eb204600	Zm00001d053453	Phosphoenolpyruvate carboxylase OS=Zea mays OX=4577 PE=3 SV=1	0	35.1956	13.9583	10	10	7	1	960	109.258	6.1	24.5259	10
Zm00001eb204910	Zm00001d053547	60S ribosomal protein L11-1 OS=Zea mays OX=4577 GN=100193696 PE=3 SV=1	0	11.3504	17.1123	4	5	1	1	187	21.474	9.99	9.68051	4
Zm00001eb205160	Zm00001d053576	Putative elongation factor 1-gamma 2 OS=Zea mays OX=4577 GN=100284862 PE=4 SV=1	0	46.8426	25.1208	8	12	2	1	414	46.921	6.8	35.6877	8
Zm00001eb205210	Zm00001d053586	Putative cytochrome P450 superfamily protein OS=Zea mays OX=4577 GN=103654805 PE=4 SV=1	0	12.5472	10.8055	5	5	5	1	509	55.846	8.66	9.44901	5
Zm00001eb205500	Zm00001d053616	26S protease regulatory subunit 8 OS=Zea mays OX=4577 GN=100274445 PE=2 SV=1	0	16.6648	13.981	5	5	4	1	422	47.143	8.85	12.5108	5
Zm00001eb205550	Zm00001d053622	RNA-binding protein cabeza OS=Zea mays OX=4577 GN=606475 PE=2 SV=1	0	8.39075	17.5824	2	2	2	1	182	19.031	8.24	4.28484	2
Zm00001eb205820	Zm00001d053649	26S protease regulatory subunit S10B homolog B OS=Zea mays OX=4577 GN=100383510 PE=2 SV=1	0	17.5963	12.75	4	5	3	1	400	44.488	7.46	14.9322	4
Zm00001eb205890	Zm00001d053658	DNA damage-inducible protein 1 OS=Zea mays OX=4577 GN=103654835 PE=3 SV=1	0.00085306	5.48705	4.40098	1	1	1	1	409	45.071	5.17	3.22614	1
Zm00001eb206510	Zm00001d053727	H(+)-exporting diphosphatase OS=Zea mays OX=4577 GN=ZEAMMB73_Zm00001d053727 PE=3 SV=1	0	19.2547	9.12647	5	5	1	1	767	80.065	5.68	12.0512	5
Zm00001eb206560	Zm00001d053732	Vacuolar import/degradation Vid27-related protein OS=Zea mays OX=4577 GN=ZEAMMB73_Zm00001d053732 PE=4 SV=1	0.00085306	5.94195	2.74809	1	1	1	1	655	70.811	6.51	3.80353	1	Yes
Zm00001eb207390	Zm00001d053813	Cullin-associated NEDD8-dissociated protein 1 OS=Zea mays OX=4577 GN=100383873 PE=3 SV=1	0	20.1914	6.31665	6	6	6	1	1219	134.259	6.16	13.6718	6
Zm00001eb207780	Zm00001d053857	CCT-eta OS=Zea mays OX=4577 GN=100272855 PE=2 SV=1	0	33.8177	17.8571	10	10	10	1	560	60.262	7.39	27.7963	10
Zm00001eb208050	Zm00001d053881	26S proteasome non-ATPase regulatory subunit 2 homolog OS=Zea mays OX=4577 GN=103654920 PE=3 SV=1	0	50.1142	17.713	13	14	13	1	892	97.126	5.21	28.8686	13
Zm00001eb208060	Zm00001d053882	Splicing factor 3B subunit 1 OS=Zea mays OX=4577 GN=ZEAMMB73_Zm00001d053882 PE=3 SV=1	0.00085306	4.98005	1.48438	2	2	2	1	1280	141.872	5.9	4.86998	2
Zm00001eb208240	Zm00001d053900	Methenyltetrahydrofolate cyclohydrolase OS=Zea mays OX=4577 GN=542656 PE=2 SV=1	0	11.7308	8.40108	2	2	2	1	369	39.524	9.31	6.53267	2
Zm00001eb208310	Zm00001d053908	Cold shock protein 2 OS=Zea mays OX=4577 GN=100857032 PE=2 SV=1	0	22.6396	21.6867	3	4	3	1	249	23.212	6.38	15.6924	3
Zm00001eb209340	Zm00001d054013	DNA-directed RNA polymerases I and III subunit RPAC1 OS=Zea mays OX=4577 GN=100191943 PE=2 SV=1	0	6.65298	6.45161	2	2	2	1	372	41.661	5.97	4.9123	2
Zm00001eb209960	Zm00001d054089	Putative TCP-1/cpn60 chaperonin family protein isoform 1 OS=Zea mays OX=4577 GN=ZEAMMB73_Zm00001d054089 PE=3 SV=1	0	48.6053	23.1405	10	10	7	1	605	64.325	5.99	31.7701	10
Zm00001eb210140	Zm00001d054106	Protein disulfide-isomerase OS=Zea mays OX=4577 GN=PDIL1-3 PE=2 SV=1	0.00085306	3.58586	2.46479	1	1	1	1	568	62.378	4.84	2.44332	1
Zm00001eb210150	Zm00001d054107	STI1 domain-containing protein OS=Zea mays OX=4577 GN=100283738 PE=4 SV=1	0	12.7788	14.3204	4	4	4	1	412	44.872	5.31	5.97676	4
Zm00001eb210720	Zm00001d012844	26S proteasome non-ATPase regulatory subunit 12 homolog B OS=Zea mays OX=4577 GN=100382103 PE=2 SV=1	0	31.027	17.3815	5	6	5	1	443	50.512	7.42	20.9319	5
Zm00001eb212160	Zm00001d013006	DNA topoisomerase (ATP-hydrolyzing) OS=Zea mays OX=4577 GN=103625778 PE=3 SV=1	0	16.2794	6.00214	4	4	4	1	933	102.098	8.79	12.3231	4
Zm00001eb212820	Zm00001d013066	Histone H1 OS=Zea mays OX=4577 GN=103625810 PE=2 SV=1	0.00712976	1.14752	2.68199	1	1	1	1	261	26.513	10.78	1.81222	1
Zm00001eb212960	Zm00001d013076	60S ribosomal protein L4-1 OS=Zea mays OX=4577 GN=ZEAMMB73_Zm00001d013076 PE=2 SV=1	0	71.1062	39.604	11	16	4	1	404	44.312	10.59	48.4557	11
Zm00001eb213760	Zm00001d013159	Tubulin alpha-3 chain OS=Zea mays OX=4577 GN=TUBA3 PE=2 SV=1	0	68.1028	37.7778	13	21	5	1	450	49.529	5.24	49.2811	13
Zm00001eb214650	Zm00001d013252	60S ribosomal protein L13a-1 OS=Zea mays OX=4577 GN=100283655 PE=2 SV=1	0	13.5793	24.2718	5	5	2	1	206	23.614	10.21	11.153	5
Zm00001eb216870	Zm00001d013493	Lipoxygenase OS=Zea mays OX=4577 GN=LOX5 PE=2 SV=1	0	34.8618	13.1905	9	10	3	1	887	100.294	6.84	27.4731	9
Zm00001eb217180	Zm00001d013528	Uncharacterized protein	0	9.38025	6.34573	2	2	2	1	457	48.784	5.07	6.29324	2	Yes
Zm00001eb217290	Zm00001d013542	Argonaute108 OS=Zea mays OX=4577 GN=100384259 PE=3 SV=1	0.00085306	1.84043	1.04265	1	1	1	1	1055	116.136	9.19	1.64685	1
Zm00001eb219270	Zm00001d013751	UDP-arabinopyranose mutase OS=Zea mays OX=4577 GN=100274298 PE=2 SV=1	0	83.5461	39.2857	11	25	1	1	364	41.228	6.55	69.7665	11
Zm00001eb219500	Zm00001d013778	Lysine--tRNA ligase OS=Zea mays OX=4577 GN=100280510 PE=2 SV=1	0	20.3434	13.0293	6	6	1	1	614	69.237	6.3	14.8738	6
Zm00001eb220140	Zm00001d013842	Heat shock 70 kDa protein, mitochondrial OS=Zea mays OX=4577 GN=100285374 PE=3 SV=1	0	82.9515	25.3275	12	17	9	1	687	73.715	5.77	54.8139	12
Zm00001eb220180	Zm00001d013844	Methionine gamma-lyase OS=Zea mays OX=4577 GN=ZEAMMB73_Zm00001d013844 PE=3 SV=1	0	6.89347	3.36134	1	1	1	1	476	50.643	7.5	3.75526	1
Zm00001eb220790	Zm00001d013914	Membrane steroid-binding protein 1 OS=Zea mays OX=4577 GN=100282951 PE=2 SV=1	0	12.6876	31.0345	3	3	3	1	232	24.552	4.61	7.98473	3
Zm00001eb221790	Zm00001d014030	Malate dehydrogenase OS=Zea mays OX=4577 PE=3 SV=1	0	44.9324	24.9275	6	9	3	1	345	36.785	4.87	32.1616	6	Yes
Zm00001eb222000	Zm00001d014058	Heterogeneous nuclear ribonucleoprotein 1 OS=Zea mays OX=4577 GN=100280293 PE=2 SV=1	0.00085306	2.92109	3.53201	1	2	1	1	453	44.943	6.65	0	1	Yes
Zm00001eb222160	Zm00001d014073	60S ribosomal protein L23 OS=Zea mays OX=4577 GN=100272919 PE=2 SV=1	0	10.432	29.2857	4	4	4	1	140	15.051	10.39	7.56671	4
Zm00001eb222300	Zm00001d014090	Chaperonin CPN60-1, mitochondrial OS=Zea mays OX=4577 GN=CPN60I PE=1 SV=2	0	81.7184	36.0485	14	19	2	1	577	61.173	5.85	62.8689	14
Zm00001eb222320	Zm00001d014093	3-ketoacyl-CoA thiolase 2 peroxisomal OS=Zea mays OX=4577 GN=ZEAMMB73_Zm00001d014093 PE=2 SV=1	0	18.043	17.3536	5	5	5	1	461	48.115	8.41	17.2729	5
Zm00001eb222570	Zm00001d014124	Cell division cycle protein 48 OS=Zea mays OX=4577 GN=100382880 PE=4 SV=1	0	102.562	26.0173	16	21	16	1	811	90.062	5.2	68.057	16
Zm00001eb226920	Zm00001d014673	Eucaryotic initiation factor4 OS=Zea mays OX=4577 GN=ZEAMMB73_Zm00001d014673 PE=2 SV=1	0	81.7804	37.6812	16	23	4	1	414	46.923	5.48	57.8064	16
Zm00001eb226990	Zm00001d014679	60S acidic ribosomal protein P3 OS=Zea mays OX=4577 GN=542339 PE=2 SV=1	0	16.1834	15	1	2	1	1	120	12.127	4.46	8.8868	1
Zm00001eb227310	Zm00001d014715	Delta-aminolevulinic acid dehydratase OS=Zea mays OX=4577 GN=ZEAMMB73_Zm00001d014715 PE=3 SV=1	0	7.46063	6.10329	2	2	2	1	426	46.092	6.38	6.38679	2
Zm00001eb227460	Zm00001d014732	Peptidyl-prolyl cis-trans isomerase OS=Zea mays OX=4577 GN=100283475 PE=3 SV=1	0.00085306	1.92046	3.63636	1	1	1	1	220	23.602	9.57	2.0128	1
Zm00001eb228570	Zm00001d014848	Catalase OS=Zea mays OX=4577 GN=542369 PE=2 SV=1	0.00085306	3.95781	4.06504	2	2	2	1	492	56.72	7.4	4.34429	2
Zm00001eb228910	Zm00001d014887	Nana plant2 OS=Zea mays OX=4577 GN=ZEAMMB73_Zm00001d014887 PE=4 SV=1	0	22.2146	15.4804	7	7	7	1	562	65.069	8.27	19.8572	7
Zm00001eb229990	Zm00001d014998	FACT complex subunit SPT16 OS=Zea mays OX=4577 GN=SPT16 PE=2 SV=1	0.00085306	3.78312	4.07583	3	3	3	1	1055	118.431	5.82	2.12155	3
Zm00001eb230780	Zm00001d015088	3-isopropylmalate dehydratase OS=Zea mays OX=4577 GN=100284902 PE=2 SV=1	0	16.008	11.2871	4	4	4	1	505	54.62	7.14	11.4025	4
Zm00001eb231430	Zm00001d015168	Aspartate--tRNA ligase OS=Zea mays OX=4577 GN=100283444 PE=2 SV=1	0	32.0363	15.5678	8	9	8	1	546	60.758	6.4	20.8164	8
Zm00001eb231490	Zm00001d015180	Proteasome subunit alpha type OS=Zea mays OX=4577 GN=100282706 PE=2 SV=1	0	46.1693	30.6569	5	9	5	1	274	29.997	5.27	32.3187	5
Zm00001eb231820	Zm00001d015208	Cleavage and polyadenylation specificity factor (CPSF) A subunit protein OS=Zea mays OX=4577 GN=100272422 PE=4 SV=1	0	39.0206	10.0081	8	8	8	1	1229	135.776	5.53	25.1551	8
Zm00001eb232360	Zm00001d015279	Protein-serine/threonine phosphatase OS=Zea mays OX=4577 GN=542153 PE=2 SV=1	0.00085306	5.59662	5.74713	2	2	2	1	348	37.363	5.05	4.50425	2
Zm00001eb232520	Zm00001d015300	Ribosomal protein L19 OS=Zea mays OX=4577 GN=542284 PE=2 SV=1	0	10.3953	19.8068	3	3	2	1	207	24.104	11.31	5.18792	3
Zm00001eb233070	Zm00001d015376	Phosphoglycerate kinase OS=Zea mays OX=4577 GN=100274579 PE=2 SV=1	0	110.533	56.2189	17	28	15	1	402	42.413	5.87	81.442	17
Zm00001eb233140	Zm00001d015383	Glyceraldehyde-3-phosphate dehydrogenase OS=Zea mays OX=4577 GN=100282981 PE=2 SV=1	0	35.0785	30.1703	9	9	3	1	411	43.426	8.6	21.7973	9
Zm00001eb234160	Zm00001d015520	Chaperone protein ClpB4 mitochondrial OS=Zea mays OX=4577 GN=100217072 PE=3 SV=1	0	8.42709	3.74494	3	3	1	1	988	109.484	6.51	7.38987	3
Zm00001eb239530	Zm00001d016276	40S ribosomal protein S24 OS=Zea mays OX=4577 GN=100280577 PE=2 SV=1	0.00085306	5.36061	10.9489	1	1	1	1	137	15.724	10.71	4.07163	1
Zm00001eb240090	Zm00001d016358	Putative elongation factor 1-gamma 2 OS=Zea mays OX=4577 GN=100381466 PE=4 SV=1	0	54.0398	31.1594	10	16	3	1	414	47.015	6.73	47.7098	10
Zm00001eb240130	Zm00001d016365	Acetyltransferase component of pyruvate dehydrogenase complex OS=Zea mays OX=4577 GN=541781 PE=2 SV=1	0	27.6164	17.3432	7	7	7	1	542	58.296	7.2	16.7862	7
Zm00001eb240160	Zm00001d016373	Aminopeptidase OS=Zea mays OX=4577 GN=ZEAMMB73_Zm00001d016373 PE=3 SV=1	0	38.9784	13.6519	10	11	10	1	879	98.823	5.62	28.594	10
Zm00001eb241550	Zm00001d016549	60S ribosomal protein L35 OS=Zea mays OX=4577 GN=100282133 PE=2 SV=1	0	8.37421	26.8293	4	4	1	1	123	14.291	11.28	7.04686	4
Zm00001eb242390	Zm00001d016660, Zm00001d016661	Peptidyl-prolyl cis-trans isomerase OS=Zea mays OX=4577 GN=103627222 PE=2 SV=1	0	57.7897	42.4419	6	15	3	1	172	18.35	8.69	46.1427	6
Zm00001eb245640	Zm00001d017036	Glycerophosphodiester phosphodiesterase OS=Zea mays OX=4577 GN=103627358 PE=4 SV=1	0	17.5085	8.26667	4	4	4	1	750	81.195	5.52	12.9591	4
Zm00001eb245740	Zm00001d017047	60S ribosomal protein L6 OS=Zea mays OX=4577 GN=ZEAMMB73_Zm00001d017047 PE=2 SV=1	0	35.5381	40.6393	9	11	3	1	219	24.223	10.1	25.5378	9
Zm00001eb246330	Zm00001d017117	26S proteasome non-ATPase regulatory subunit 6 OS=Zea mays OX=4577 GN=100282303 PE=2 SV=1	0	15.8153	10.5398	3	3	3	1	389	44.243	5.8	8.69123	3
Zm00001eb247310	Zm00001d017239	WPP domain-containing protein OS=Zea mays OX=4577 PE=4 SV=1	0	43.6017	21.3504	8	10	4	1	548	59.744	4.73	30.3743	8	Yes
Zm00001eb247590	Zm00001d017271	Adenosine kinase OS=Zea mays OX=4577 GN=ZEAMMB73_Zm00001d017271 PE=2 SV=1	0	50.9529	33.0409	9	17	4	1	342	37.083	5.25	42.7993	9
Zm00001eb248070	Zm00001d017324	Replication factor A protein 2 OS=Zea mays OX=4577 PE=4 SV=1	0	8.79108	8.72274	2	2	2	1	321	34.365	7.37	5.86204	2
Zm00001eb248730	Zm00001d017401	TPR_REGION domain-containing protein OS=Zea mays OX=4577 PE=2 SV=1	0	31.4823	17.2414	8	8	3	1	580	65.371	6.73	20.5804	8
Zm00001eb251190	Zm00001d017676	Acetylornithine deacetylase OS=Zea mays OX=4577 GN=100283456 PE=2 SV=1	0	22.6384	17.226	6	6	6	1	447	49.148	5.71	12.4261	6
Zm00001eb251410	Zm00001d017704	TOM1-like protein 2 OS=Zea mays OX=4577 GN=100282255 PE=2 SV=1	0	10.3904	8.92857	3	3	3	1	392	43.449	4.7	5.21587	3
Zm00001eb252170	Zm00001d017783	AAA-type ATPase family protein OS=Zea mays OX=4577 GN=103627618 PE=3 SV=1	0	11.0223	8.98502	4	4	1	1	601	67.405	9.01	10.3027	4
Zm00001eb252630	Zm00001d017830	Pyrophosphate--fructose 6-phosphate 1-phosphotransferase subunit alpha OS=Zea mays OX=4577 GN=PFP-ALPHA PE=3 SV=1	0	30.2362	16.5049	7	7	1	1	618	67.431	7.77	21.7867	7
Zm00001eb252660	Zm00001d017833	Ribose-phosphate pyrophosphokinase 4 OS=Zea mays OX=4577 GN=ZEAMMB73_Zm00001d017833 PE=2 SV=1	0	17.7618	8.61538	2	3	2	1	325	36.171	7.08	12.5362	2
Zm00001eb253140	Zm00001d017883	Enhancer of mRNA-decapping protein 4 OS=Zea mays OX=4577 GN=103627664 PE=3 SV=1	0	9.80032	3.13199	3	3	3	1	1341	145.923	5.85	5.65946	3
Zm00001eb253990	Zm00001d017979	Dynamin GTPase OS=Zea mays OX=4577 GN=103627697 PE=3 SV=1	0	48.8226	15.0923	11	13	5	1	921	100.246	9.17	34.0355	11
Zm00001eb255240	Zm00001d018090	Annexin OS=Zea mays OX=4577 GN=Ann6 PE=2 SV=1	0	11.057	9.87261	3	3	2	1	314	35.323	7.58	6.02364	3
Zm00001eb255720	Zm00001d018147	Phenylalanine--tRNA ligase OS=Zea mays OX=4577 GN=ZEAMMB73_Zm00001d018147 PE=2 SV=1	0	12.9975	8.43373	3	3	3	1	498	56.069	6.43	8.39618	3
Zm00001eb256020	Zm00001d018183, Zm00001d018187	Mitochondrial phosphate carrier protein 3 mitochondrial OS=Zea mays OX=4577 GN=103627788 PE=2 SV=1	0	21.1696	15.0273	4	5	4	1	366	38.575	9.19	15.637	4
Zm00001eb256150	Zm00001d018197	Inorganic diphosphatase OS=Zea mays OX=4577 GN=100272927 PE=2 SV=1	0	9.68479	12.1528	3	3	3	1	288	31.731	6.07	6.54363	3
Zm00001eb256550	Zm00001d018243	Replication factor C subunit 5 OS=Zea mays OX=4577 GN=100216703 PE=2 SV=1	0	8.22326	6.90608	2	2	2	1	362	39.719	8.95	5.05758	2
Zm00001eb257200	Zm00001d018309	26S protease regulatory subunit 7 homolog A OS=Zea mays OX=4577 GN=100274064 PE=2 SV=1	0	23.9389	21.831	9	10	9	1	426	47.651	6.29	18.128	9
Zm00001eb257760	Zm00001d018370	Leucine aminopeptidase 2 chloroplastic OS=Zea mays OX=4577 GN=ZEAMMB73_Zm00001d018370 PE=3 SV=1	0	41.821	17.1141	6	8	6	1	596	61.839	7.72	31.2526	6
Zm00001eb257900	Zm00001d018384	DNA replication licensing factor MCM5 OS=Zea mays OX=4577 GN=100216891 PE=3 SV=1	0	43.2559	19.2044	11	11	11	1	729	80.282	7.84	25.5012	11
Zm00001eb258170	Zm00001d018409	AAA domain-containing protein OS=Zea mays OX=4577 PE=3 SV=1	0	34.4328	18.254	6	7	1	1	504	55.766	6.42	23.7433	6
Zm00001eb258600	Zm00001d018454	Glutathione reductase OS=Zea mays OX=4577 GN=100273659 PE=2 SV=1	0.00085306	4.2037	3.0303	1	1	1	1	495	53.088	6.39	2.58996	1
Zm00001eb258770	Zm00001d018468	S-(hydroxymethyl)glutathione dehydrogenase OS=Zea mays OX=4577 GN=542459 PE=2 SV=1	0	23.9735	17.8478	5	6	4	1	381	40.753	7.02	18.0374	5
Zm00001eb259290	Zm00001d018522	ABC transporter F family member 3 OS=Zea mays OX=4577 GN=100192636 PE=4 SV=1	0.00085306	4.74473	2.08333	1	1	1	1	720	80.383	6.51	3.23994	1
Zm00001eb259450	Zm00001d018535	Oligopeptidase A OS=Zea mays OX=4577 PE=2 SV=1	0	39.0421	14.1207	9	10	9	1	779	87.306	6.23	25.3958	9	Yes
Zm00001eb260960	Zm00001d035094	Ribosomal_S13_N domain-containing protein OS=Zea mays OX=4577 PE=3 SV=1	0	26.0323	33.5526	6	11	1	1	152	17.676	10.74	22.2407	6
Zm00001eb261280	Zm00001d035139	MA3 domain-containing protein OS=Zea mays OX=4577 GN=100501384 PE=3 SV=1	0	24.5703	10.6944	5	5	5	1	720	78.879	5.36	17.4681	5
Zm00001eb261430	Zm00001d035156	Glyceraldehyde-3-phosphate dehydrogenase 2, cytosolic OS=Zea mays OX=4577 GN=GAPC2 PE=2 SV=1	0	62.0716	40.6528	11	14	5	1	337	36.519	6.89	49.105	11
Zm00001eb264310	Zm00001d035256	Protein SUPPRESSOR OF GENE SILENCING 3 homolog OS=Zea mays OX=4577 GN=SGS3 PE=1 SV=1	0	8.13732	4.7138	2	2	2	1	594	67.71	6.24	3.2766	2
Zm00001eb264960	Zm00001d035443	Putative acetylornithine/succinylornithine aminotransferase family protein OS=Zea mays OX=4577 GN=ZEAMMB73_Zm00001d035443 PE=3 SV=1	0	20.6313	10.303	3	3	3	1	495	52.043	7.27	11.4009	3
Zm00001eb265890	Zm00001d035560	Dirigent protein OS=Zea mays OX=4577 GN=100502041 PE=3 SV=1	0	55.2736	40.7051	9	13	7	1	312	33.389	7.3	47.3405	9
Zm00001eb266260	Zm00001d035595	Glutathione S-transferase DHAR2 OS=Zea mays OX=4577 GN=100191219 PE=3 SV=1	0	21.3305	29.646	5	5	2	1	226	24.693	5.62	8.82008	5
Zm00001eb267470	Zm00001d035752	Eukaryotic translation initiation factor 3 subunit F OS=Zea mays OX=4577 GN=100272886 PE=2 SV=1	0	6.92849	4.87805	1	1	1	1	287	31.444	5.36	3.77512	1
Zm00001eb267900	Zm00001d035802	Phenylalanine--tRNA ligase OS=Zea mays OX=4577 GN=100280512 PE=3 SV=1	0	18.699	6.73401	2	3	2	1	594	67.001	5.95	12.3378	2
Zm00001eb268660	Zm00001d035901, Zm00001d035902	60S ribosomal protein L9 OS=Zea mays OX=4577 GN=ZEAMMB73_Zm00001d035901 PE=2 SV=1	0	34.6664	41.5789	7	10	5	1	190	21.448	9.7	29.5847	7
Zm00001eb268750	Zm00001d035915	Proteasome subunit beta OS=Zea mays OX=4577 GN=100283485 PE=2 SV=1	0.00085306	2.4675	3.2967	1	1	1	1	273	29.162	7.15	2.4289	1
Zm00001eb269610	Zm00001d036031	Serine/threonine-protein phosphatase 2A 65 kDa regulatory subunit A beta isoform OS=Zea mays OX=4577 GN=732740 PE=4 SV=1	0	33.3325	15.8433	7	9	7	1	587	65.585	5.07	28.9997	7
Zm00001eb270240	Zm00001d036108	Proteasome subunit beta OS=Zea mays OX=4577 GN=100191806 PE=2 SV=1	0.00085306	5.23523	6.14754	1	1	1	1	244	26.108	5.78	3.36551	1
Zm00001eb271660	Zm00001d036319	Proteasome subunit alpha type OS=Zea mays OX=4577 GN=100191947 PE=2 SV=1	0	8.99473	13.6	3	3	1	1	250	27.051	6.21	7.82151	3
Zm00001eb271680	Zm00001d036322	Ribonucleoside-diphosphate reductase OS=Zea mays OX=4577 GN=RNRL2 PE=2 SV=1	0	21.5683	8.34356	6	6	6	1	815	91.772	7.06	12.1729	6
Zm00001eb271700	Zm00001d036328	Oxoglutarate dehydrogenase (succinyl-transferring) OS=Zea mays OX=4577 GN=ZEAMMB73_Zm00001d036328 PE=3 SV=1	0.00085306	6.0698	3.74016	3	3	3	1	1016	114.739	7.21	6.60863	3
Zm00001eb272290	Zm00001d036401	Endoplasmin-like protein OS=Zea mays OX=4577 GN=ZEAMMB73_Zm00001d036401 PE=3 SV=1	0	64.2498	21.6418	13	15	2	1	804	92.515	5.03	46.0008	13
Zm00001eb274110	Zm00001d036626	Tubulin beta chain OS=Zea mays OX=4577 PE=3 SV=1	0	85.15	33.2584	14	30	4	1	445	49.958	4.86	75.7688	14
Zm00001eb275200	Zm00001d036741	Isoleucine--tRNA ligase OS=Zea mays OX=4577 GN=100384866 PE=3 SV=1	0.00085306	3.09164	1.53584	2	2	2	1	1172	133.271	6.7	4.2361	2
Zm00001eb275730	Zm00001d036796	Zinc finger CCCH domain-containing protein 52 OS=Zea mays OX=4577 GN=100191993 PE=2 SV=1	0	10.5964	10.6312	2	2	2	1	301	31.233	9.41	5.7826	2
Zm00001eb275770	Zm00001d036801	Phosphoribosylanthranilate transferase isoform 1 OS=Zea mays OX=4577 GN=100285739 PE=3 SV=1	0	26.1687	12.4031	8	9	2	1	774	89.402	9.1	19.1981	8
Zm00001eb277330	Zm00001d036961	Vacuolar proton pump subunit B OS=Zea mays OX=4577 GN=100282598 PE=2 SV=1	0	26.4179	20.1232	7	7	7	1	487	54.028	5.19	18.5214	7
Zm00001eb278610	Zm00001d037111	40S ribosomal protein S17-1 OS=Zea mays OX=4577 GN=100194345 PE=2 SV=1	0	38.3556	42.9577	7	12	2	1	142	16.448	10.14	28.4606	7
Zm00001eb279430	Zm00001d037211	Annexin OS=Zea mays OX=4577 GN=542749 PE=2 SV=2	0	21.1693	19.4268	5	5	4	1	314	35.539	7.55	11.1003	5
Zm00001eb280250	Zm00001d037291	Microtubule-associated protein 70-2 OS=Zea mays OX=4577 GN=100384632 PE=3 SV=1	0	6.94157	2.71132	1	1	1	1	627	70.634	7.85	3.82015	1
Zm00001eb282310	Zm00001d037538	Arginine--tRNA ligase OS=Zea mays OX=4577 GN=100273441 PE=3 SV=1	0	18.3811	12.2324	7	7	7	1	654	73.256	7.43	13.2429	7
Zm00001eb282780	Zm00001d037602	U1 small nuclear ribonucleoprotein A OS=Zea mays OX=4577 GN=ZEAMMB73_Zm00001d037602 PE=2 SV=1	0.00085306	6.36101	10.6299	3	3	3	1	254	28.285	9.19	3.74959	3
Zm00001eb282820	Zm00001d037606	Importin subunit alpha OS=Zea mays OX=4577 GN=100273684 PE=2 SV=1	0	42.1591	18.3712	7	10	5	1	528	58.096	5.3	29.2674	7	Yes
Zm00001eb283640	Zm00001d037700	Heat shock protein 4 OS=Zea mays OX=4577 GN=100217188 PE=4 SV=1	0	94.7733	29.4887	18	22	8	1	841	92.981	5.24	64.7125	18
Zm00001eb284260	Zm00001d037770	Phosphoribosylformylglycinamidine cyclo-ligase OS=Zea mays OX=4577 GN=100502295 PE=2 SV=1	0.00085306	3.83098	4.90956	2	2	2	1	387	40.885	5.49	2.47754	2
Zm00001eb285090	Zm00001d037859	Superoxide dismutase OS=Zea mays OX=4577 GN=542764 PE=2 SV=1	0	19.7868	24.6809	4	7	4	1	235	25.571	7.71	15.1271	4
Zm00001eb285210	Zm00001d037873	Elongation factor 1-alpha OS=Zea mays OX=4577 GN=ZEAMMB73_Zm00001d037873 PE=3 SV=1	0	77.4769	29.7539	11	26	1	1	447	49.136	9.13	78.8421	11
Zm00001eb285260	Zm00001d037882	Elongation factor 1-alpha 2 OS=Zea mays OX=4577 GN=ZEAMMB73_Zm00001d037882 PE=4 SV=1	0	11.7117	18.9189	4	6	1	1	185	20.819	8.97	9.85209	4
Zm00001eb286210	Zm00001d037992	ERBB-3 BINDING PROTEIN 1 OS=Zea mays OX=4577 GN=100282838 PE=2 SV=1	0	50.3101	33.7563	11	14	2	1	394	43.204	7.03	31.7974	11
Zm00001eb286470	Zm00001d038021	Importin N-terminal domain-containing protein OS=Zea mays OX=4577 PE=4 SV=1	0	36.4441	11.4943	7	8	2	1	870	95.693	4.72	28.2046	7
Zm00001eb287090	Zm00001d038085	Protein RETICULATA-RELATED 4 chloroplastic OS=Zea mays OX=4577 GN=ZEAMMB73_Zm00001d038085 PE=3 SV=1	0	7.02637	7.23514	2	2	2	1	387	41.191	6.54	6.69374	2
Zm00001eb288100	Zm00001d038192	Glutathione transferase OS=Zea mays OX=4577 GN=ZEAMMB73_Zm00001d038192 PE=4 SV=1	0	29.0337	24.3446	6	7	6	1	267	29.006	5	21.5656	6
Zm00001eb288670	Zm00001d038262	Patellin-1 OS=Zea mays OX=4577 GN=100192106 PE=2 SV=1	0.00085306	2.56002	2.74194	2	2	1	1	620	67.993	4.59	2.04134	2
Zm00001eb289270	Zm00001d038332	Amidophosphoribosyltransferase OS=Zea mays OX=4577 GN=103630426 PE=3 SV=1	0.00085306	2.24245	2.20994	1	1	1	1	543	58.346	7.36	2.0863	1
Zm00001eb289550	Zm00001d038362	Uracil phosphoribosyltransferase OS=Zea mays OX=4577 GN=100284489 PE=2 SV=1	0	8.44397	9.31034	2	2	2	1	290	31.23	8.62	5.5708	2
Zm00001eb290510	Zm00001d038467	DNA replication licensing factor MCM3 homolog 2 OS=Zea mays OX=4577 GN=ROA2 PE=2 SV=1	0	59.5108	19.6615	10	13	2	1	768	85.142	6.29	40.3964	10
Zm00001eb291360	Zm00001d038547	Glutamate-1-semialdehyde 2,1-aminomutase OS=Zea mays OX=4577 GN=ZEAMMB73_Zm00001d038547 PE=2 SV=1	0.00085306	3.87778	2.74262	1	1	1	1	474	50.133	6.74	3.55112	1
Zm00001eb291980	Zm00001d038616	ER6 protein OS=Zea mays OX=4577 GN=100282555 PE=2 SV=1	0	10.5996	6.15385	1	2	1	1	260	27.721	5.64	7.90809	1
Zm00001eb292100	Zm00001d038625	Assimilatory sulfite reductase (ferredoxin) OS=Zea mays OX=4577 GN=542221 PE=3 SV=1	0	27.6802	14.9606	6	6	6	1	635	69.937	8.69	19.8028	6
Zm00001eb292340	Zm00001d038652	Thioredoxin H-type OS=Zea mays OX=4577 GN=ZEAMMB73_Zm00001d038652 PE=2 SV=1	0.00085306	2.96497	8.59375	1	1	1	1	128	13.902	4.97	2.12448	1
Zm00001eb292750	Zm00001d038689	Proline iminopeptidase OS=Zea mays OX=4577 GN=100272740 PE=2 SV=1	0.00085306	6.18263	5.90062	1	1	1	1	322	36.579	5.45	3.91788	1	Yes
Zm00001eb293530	Zm00001d038775	ATP-dependent 6-phosphofructokinase OS=Zea mays OX=4577 GN=103630633 PE=3 SV=1	0	12.5933	8.86957	4	4	3	1	575	63.182	6.44	9.99293	4
Zm00001eb293540	Zm00001d038776	Alpha-MPP OS=Zea mays OX=4577 PE=3 SV=1	0	9.85318	7.81563	2	2	2	1	499	53.688	5.94	4.47679	2
Zm00001eb294030	Zm00001d038832	Histone deacetylase 2b OS=Zea mays OX=4577 GN=542355 PE=2 SV=1	0.00085306	5.83468	7.66667	2	2	2	1	300	32.482	4.84	5.28852	2	Yes
Zm00001eb294160	Zm00001d038841	Putative aldehyde dehydrogenase MIS1 OS=Zea mays OX=4577 GN=100193220 PE=3 SV=1	0.00085306	5.3019	3.18584	1	1	1	1	565	62.216	7.5	3.26658	1
Zm00001eb294310	Zm00001d038857	Chaperonin CPN60-like 2 mitochondrial OS=Zea mays OX=4577 GN=100272259 PE=2 SV=1	0	12.4768	9.48276	4	4	3	1	580	61.226	6.74	7.3081	4
Zm00001eb294690	Zm00001d038891	Phosphoethanolamine N-methyltransferase 3 OS=Zea mays OX=4577 GN=PEAMT PE=2 SV=1	0	15.0968	9.18164	3	3	3	1	501	56.739	6.43	9.34892	3
Zm00001eb295050	Zm00001d038929	ATP synthase subunit beta, mitochondrial OS=Zea mays OX=4577 GN=ATPB PE=2 SV=1	0	117.581	38.8788	15	24	15	1	553	59.067	6.42	83.6582	15
Zm00001eb295320	Zm00001d038955	Dynamin-type G domain-containing protein OS=Zea mays OX=4577 PE=3 SV=1	0	65.1203	32.8407	17	19	17	1	609	68.719	7.96	48.4411	17
Zm00001eb295460	Zm00001d038970	ARM repeat superfamily protein OS=Zea mays OX=4577 GN=ZEAMMB73_Zm00001d038970 PE=4 SV=1	0	15.1063	9.73282	3	3	3	1	524	57.134	5.9	9.91591	3
Zm00001eb295890	Zm00001d039014	Splicing factor U2af small subunit A OS=Zea mays OX=4577 GN=100191858 PE=2 SV=1	0	6.59482	4.88599	1	1	1	1	307	35.546	9.06	3.4955	1
Zm00001eb296070	Zm00001d039038	Eukaryotic translation initiation factor 3 subunit D OS=Zea mays OX=4577 GN=ZEAMMB73_Zm00001d039038 PE=3 SV=1	0	10.3097	5.49828	2	2	2	1	582	65.08	5.6	7.40547	2
Zm00001eb296460	Zm00001d039079	Isocitrate dehydrogenase [NADP] OS=Zea mays OX=4577 GN=100272371 PE=2 SV=1	0	15.9234	16.8675	7	7	4	1	415	46.194	6.7	10.9615	7	Yes
Zm00001eb296990	Zm00001d039131	Glucose-1-phosphate adenylyltransferase OS=Zea mays OX=4577 GN=542737 PE=2 SV=1	0	9.74153	6.94981	2	2	2	1	518	57.414	6.83	6.20104	2
Zm00001eb297160	Zm00001d039145	RNA-binding (RRM/RBD/RNP motifs) family protein OS=Zea mays OX=4577 GN=100282450 PE=2 SV=1	0.00085306	5.60642	5.42373	1	1	1	1	295	32.672	7.97	4.20519	1
Zm00001eb297260	Zm00001d039157	V-type proton ATPase subunit C OS=Zea mays OX=4577 GN=100281241 PE=2 SV=1	0	11.503	9.81432	3	3	3	1	377	42.681	5.64	7.93183	3	Yes
Zm00001eb297550	Zm00001d039189	Structural maintenance of chromosomes protein OS=Zea mays OX=4577 GN=ZEAMMB73_Zm00001d039189 PE=2 SV=1	0	28.5777	9.5515	11	11	11	1	1204	138.414	7.68	20.6658	11
Zm00001eb297760	Zm00001d039214	Argonaute104 OS=Zea mays OX=4577 GN=100383316 PE=3 SV=1	0.00085306	4.73353	1.30862	1	1	1	1	917	102.229	8.57	2.81947	1	Yes
Zm00001eb298350	Zm00001d018632	Pyridoxal 5'-phosphate synthase-like subunit PDX1.2 OS=Zea mays OX=4577 GN=ZEAMMB73_Zm00001d018633 PE=2 SV=1	0	11.5072	15.4574	5	5	5	1	317	33.604	6.55	9.38836	5
Zm00001eb301420	Zm00001d018957	60S ribosomal protein L4-1 OS=Zea mays OX=4577 GN=100382075 PE=2 SV=1	0	96.7585	49.3797	15	22	5	1	403	44.265	10.64	68.7976	15
Zm00001eb301440	Zm00001d018961	Pyruvate kinase OS=Zea mays OX=4577 GN=100193244 PE=2 SV=1	0	13.0217	7.21831	3	3	3	1	568	62.5	6.76	8.5384	3
Zm00001eb302330	Zm00001d019054	Methylmalonate-semialdehyde dehydrogenase (CoA acylating) OS=Zea mays OX=4577 GN=100274311 PE=2 SV=1	0	7.71662	4.84171	2	2	2	1	537	57.481	6.79	5.75394	2
Zm00001eb303080	Zm00001d019147	40S ribosomal protein S2 OS=Zea mays OX=4577 GN=100283974 PE=2 SV=1	0	32.0718	30.8244	7	8	7	1	279	30.338	10.11	23.3995	7
Zm00001eb305590	Zm00001d019449	DEAD-box ATP-dependent RNA helicase 5 OS=Zea mays OX=4577 GN=100383160 PE=2 SV=1	0.00085306	2.90483	2.16535	1	1	1	1	508	55.267	8.85	2.47264	1
Zm00001eb306380	Zm00001d019563	Plasma membrane intrinsic protein 2 OS=Zea mays OX=4577 GN=541888 PE=3 SV=1	0	27.0138	17.7215	4	5	2	1	316	33.285	7.77	16.5493	4
Zm00001eb308000	Zm00001d019824	Polyadenylate-binding protein OS=Zea mays OX=4577 GN=100381531 PE=3 SV=1	0	22.3309	9.60366	4	5	1	1	656	71.295	6.95	13.5817	4
Zm00001eb309230	Zm00001d020004	Plastid phosphate/phosphoenolpyruvate translocator2 OS=Zea mays OX=4577 GN=542344 PE=2 SV=1	0	18.2771	10.3275	3	4	3	1	397	42.573	9.98	11.3492	3
Zm00001eb309660	Zm00001d020057	Phosphoenolpyruvate carboxylase OS=Zea mays OX=4577 GN=ZEAMMB73_Zm00001d020057 PE=3 SV=1	0	14.7323	7.13547	5	5	2	1	967	109.966	6.04	10.6307	5
Zm00001eb310620	Zm00001d020188	Protein arginine N-methyltransferase 1 OS=Zea mays OX=4577 GN=100283446 PE=2 SV=1	0	14.5379	13.2812	4	5	4	1	384	43.085	5.22	14.4178	4
Zm00001eb314710	Zm00001d020696	Asparate aminotransferase OS=Zea mays OX=4577 GN=100276369 PE=2 SV=1	0	10.9335	3.71991	1	2	1	1	457	49.783	5.64	7.09997	1
Zm00001eb315420	Zm00001d020771	Glucose-6-phosphate isomerase OS=Zea mays OX=4577 GN=100281592 PE=3 SV=1	0.00085306	6.3738	6.45669	3	3	3	1	635	69.533	6.34	7.38987	3
Zm00001eb315780	Zm00001d020810	S-adenosyl-L-methionine-dependent methyltransferase superfamily protein OS=Zea mays OX=4577 GN=100272508 PE=3 SV=1	0	7.13613	3.31429	2	2	2	1	875	98.203	5.9	4.75979	2
Zm00001eb316410	Zm00001d020898	Heat shock protein 90-2 OS=Zea mays OX=4577 GN=100272368 PE=3 SV=1	0	152.08	29.7568	24	42	2	1	699	80.224	5.11	121.136	24
Zm00001eb317480	Zm00001d021021	Peptidylprolyl isomerase OS=Zea mays OX=4577 GN=100282031 PE=2 SV=1	0	11.3287	18.9189	2	2	2	1	148	15.777	7.24	6.67862	2
Zm00001eb318400	Zm00001d021147	Proteasome subunit beta OS=Zea mays OX=4577 GN=100283981 PE=2 SV=1	0	11.8431	11.4068	2	3	2	1	263	28.849	7.99	8.14958	2
Zm00001eb319770	Zm00001d021310	Triosephosphate isomerase OS=Zea mays OX=4577 GN=100191222 PE=2 SV=1	0.00085306	6.37813	12.8289	3	3	2	1	304	32.401	6.55	2.59252	3
Zm00001eb321000	Zm00001d021447	LysM domain-containing GPI-anchored protein 2 OS=Zea mays OX=4577 GN=100280377 PE=2 SV=1	0	12.3994	9.80926	2	2	2	1	367	38.152	7.87	8.33934	2
Zm00001eb321830	Zm00001d021529	C2 domain-containing protein OS=Zea mays OX=4577 PE=3 SV=1	0.00190194	1.48386	5.47945	1	1	1	1	146	16.144	6.39	0	1
Zm00001eb322370	Zm00001d021587	Protein FLX-like 1 OS=Zea mays OX=4577 GN=ZEAMMB73_Zm00001d021587 PE=2 SV=1	0	57.794	26.3456	6	11	6	1	353	38.624	6.83	43.567	6
Zm00001eb322650	Zm00001d021626	Reactive Intermediate Deaminase A chloroplastic OS=Zea mays OX=4577 GN=100273379 PE=2 SV=1	0	8.08672	15.6425	2	2	2	1	179	18.877	9.45	5.55465	2
Zm00001eb323700	Zm00001d021730	Usp domain-containing protein OS=Zea mays OX=4577 PE=4 SV=1	0.00085306	3.25524	7.53425	1	1	1	1	292	30.351	5.11	3.36069	1
Zm00001eb325270	Zm00001d021893	ARM repeat superfamily protein OS=Zea mays OX=4577 GN=103633334 PE=4 SV=1	0	16.9929	4.88455	3	3	3	1	1126	123.181	4.96	11.9076	3	Yes
Zm00001eb326410	Zm00001d022016	FRIGIDA-like protein OS=Zea mays OX=4577 GN=100274738 PE=2 SV=1	0.00085306	3.38785	1.60514	1	1	1	1	623	67.932	6.65	2.37756	1
Zm00001eb327030	Zm00001d022085	UDP-arabinopyranose mutase OS=Zea mays OX=4577 GN=ZEAMMB73_Zm00001d022085 PE=2 SV=1	0	36.4351	22.7147	7	14	1	1	361	40.917	7.05	33.2328	7
Zm00001eb327430	Zm00001d022134	EF1_GNE domain-containing protein OS=Zea mays OX=4577 GN=100282885 PE=3 SV=1	0	25.551	27.234	6	7	5	1	235	25.47	4.58	14.9556	6	Yes
Zm00001eb327530	Zm00001d022152	Alanine transaminase OS=Zea mays OX=4577 GN=100384793 PE=3 SV=1	0	17.6369	10.1664	3	3	3	1	541	58.702	6.33	12.9842	3
Zm00001eb327800	Zm00001d022181	Phospho-2-dehydro-3-deoxyheptonate aldolase OS=Zea mays OX=4577 GN=100284499 PE=2 SV=1	0	17.7876	7.43494	3	4	2	1	538	58.967	8.24	12.2206	3
Zm00001eb328080	Zm00001d022209	Developmentally-regulated GTP-binding protein 1 OS=Zea mays OX=4577 GN=100283400 PE=2 SV=1	0.00085306	5.88064	6.79348	2	2	2	1	368	41.087	8.48	5.49256	2
Zm00001eb328850	Zm00001d022286	DExH-box ATP-dependent RNA helicase DExH12 OS=Zea mays OX=4577 GN=103633484 PE=4 SV=1	0.00085306	3.1572	0.869963	1	1	1	1	2184	246.673	5.9	3.25341	1
Zm00001eb329590	Zm00001d022378	Protein transport protein SEC31 homolog B OS=Zea mays OX=4577 GN=103633515 PE=3 SV=1	0	9.50257	3.53982	3	3	3	1	1130	122.13	5.39	8.27068	3	Yes
Zm00001eb329730	Zm00001d022390	Eukaryotic aspartyl protease family protein OS=Zea mays OX=4577 GN=100191400 PE=2 SV=1	0	36.7929	19.1111	7	8	7	1	450	46.616	8.91	25.2343	7
Zm00001eb329960	Zm00001d022513	Elongation factor 1-beta OS=Zea mays OX=4577 GN=ZEAMMB73_Zm00001d022513 PE=2 SV=1	0	50.5736	53.4247	7	10	6	1	219	23.393	4.72	27.4873	7
Zm00001eb330180	Zm00001d022490	Xylose isomerase OS=Zea mays OX=4577 GN=100194128 PE=2 SV=1	0.00085306	4.5625	4.54545	2	2	2	1	484	53.953	5.66	1.70191	2
Zm00001eb330310	Zm00001d022477	FPF1-like protein 1 OS=Zea mays OX=4577 GN=103633548 PE=3 SV=1	0	13.7071	33.6449	4	4	4	1	107	11.999	9.45	9.86018	4
Zm00001eb330470	Zm00001d022463	60S ribosomal protein L22-2 OS=Zea mays OX=4577 GN=100192778 PE=2 SV=1	0	8.89439	24.6154	3	3	3	1	130	14.494	9.55	7.41701	3
Zm00001eb330480	Zm00001d022462	60S ribosomal protein L18 OS=Zea mays OX=4577 GN=100192878 PE=2 SV=1	0	10.2401	19.2513	3	3	2	1	187	21.03	11.49	9.80489	3
Zm00001eb332530	Zm00001d008218	Coatomer subunit beta OS=Zea mays OX=4577 PE=4 SV=1	0	10.7153	3.86572	3	3	3	1	983	109.024	6.55	8.66898	3
Zm00001eb332580	Zm00001d008224	DNA-binding protein OS=Zea mays OX=4577 GN=ZEAMMB73_Zm00001d008224 PE=3 SV=1	0	17.8983	12.701	8	8	7	1	622	70.046	6.95	14.5374	8
Zm00001eb332830	Zm00001d008249	Argonaute4a OS=Zea mays OX=4577 GN=100381552 PE=2 SV=1	0	27.535	10.8018	6	6	1	1	898	100.471	9	18.7151	6
Zm00001eb333010	Zm00001d008268	Cysteine proteinase inhibitor OS=Zea mays OX=4577 GN=732753 PE=2 SV=1	0.00085306	5.32935	10.2041	2	2	2	1	245	26.68	6.6	2.37688	2
Zm00001eb333220	Zm00001d008293	Splicing factor 3A subunit 1 OS=Zea mays OX=4577 PE=4 SV=1	0	8.75328	3.11419	2	2	2	1	867	95.049	5.64	6.98357	2
Zm00001eb335900	Zm00001d008622	S5A_REDUCTASE domain-containing protein OS=Zea mays OX=4577 PE=3 SV=1	0.00085306	2.58087	2.68293	1	1	1	1	410	46.348	9.98	2.84163	1
Zm00001eb337010	Zm00001d008757	Eukaryotic translation initiation factor 3 subunit M OS=Zea mays OX=4577 GN=ZEAMMB73_Zm00001d008757 PE=3 SV=1	0	7.93325	6.98795	3	3	3	1	415	46.33	5.25	6.67166	3
Zm00001eb340080	Zm00001d009097	Endoglucanase OS=Zea mays OX=4577 PE=2 SV=1	0	26.6093	14.1717	5	7	4	1	501	54.647	8.79	22.37	5	Yes
Zm00001eb340370	Zm00001d009127	ATP citrate synthase OS=Zea mays OX=4577 GN=ZEAMMB73_Zm00001d009127 PE=4 SV=1	0	31.6071	12.1711	5	7	1	1	608	65.934	7.65	18.1244	5
Zm00001eb340590	Zm00001d009163	Dihydrolipoyl dehydrogenase OS=Zea mays OX=4577 GN=100501719 PE=3 SV=1	0	29.5246	17.6353	6	6	2	1	499	52.621	7.33	18.6061	6
Zm00001eb340720	Zm00001d009182	3-hydroxybutyryl-CoA epimerase OS=Zea mays OX=4577 PE=3 SV=1	0.00085306	4.10774	1.65975	1	1	1	1	723	78.994	8.66	3.14737	1
Zm00001eb341390	Zm00001d009271	Asparagine--tRNA ligase OS=Zea mays OX=4577 GN=100281485 PE=2 SV=1	0	21.5019	9.9115	4	5	4	1	565	63.065	6.44	15.9217	4
Zm00001eb342960	Zm00001d009480	Guanine nucleotide-binding protein beta subunit-like protein OS=Zea mays OX=4577 GN=100216946 PE=2 SV=1	0	48.984	25.7485	6	10	1	1	334	36.214	6.61	30.029	6
Zm00001eb343930	Zm00001d009591	GBF-interacting protein 1 OS=Zea mays OX=4577 GN=ZEAMMB73_Zm00001d009591 PE=4 SV=1	0	8.77671	3.27103	2	2	2	1	856	91.528	5.6	5.37494	2
Zm00001eb344300	Zm00001d009638	Ketol-acid reductoisomerase OS=Zea mays OX=4577 GN=ZEAMMB73_Zm00001d009638 PE=3 SV=1	0	44.5049	19.3825	8	10	6	1	583	62.871	6.32	28.7452	8
Zm00001eb344340	Zm00001d009640	Malate dehydrogenase OS=Zea mays OX=4577 GN=100273428 PE=3 SV=1	0	55.0929	32.5967	6	8	2	1	362	37.852	7.75	39.1848	6
Zm00001eb345200	Zm00001d009740	Plasminogen activator inhibitor 1 RNA-binding protein OS=Zea mays OX=4577 GN=ZEAMMB73_Zm00001d009740 PE=4 SV=1	0.00085306	6.22062	12.0548	2	2	2	1	365	39.265	5.58	3.15689	2
Zm00001eb345280	Zm00001d009749	Eukaryotic translation initiation factor 5B OS=Zea mays OX=4577 GN=100384185 PE=4 SV=1	0	14.5671	4.09899	2	2	2	1	1293	143.515	5.22	7.71517	2
Zm00001eb346940	Zm00001d009948	Heat shock 70 kDa protein 14 OS=Zea mays OX=4577 GN=ZEAMMB73_Zm00001d009948 PE=4 SV=1	0	64.5408	23.1693	14	16	3	1	833	92.248	5.3	47.6277	14
Zm00001eb348660	Zm00001d010190	Glutamate-oxaloacetate transaminase5 OS=Zea mays OX=4577 GN=100274472 PE=2 SV=1	0	26.8649	17.1367	6	7	6	1	461	49.276	8.18	20.0431	6
Zm00001eb348960	Zm00001d010220	40S ribosomal protein S12 OS=Zea mays OX=4577 GN=103635636 PE=3 SV=1	0	12.6382	11.2583	1	2	1	1	151	16.253	5.78	8.20173	1
Zm00001eb351330	Zm00001d010528	60S ribosomal protein L36 OS=Zea mays OX=4577 GN=100283331 PE=2 SV=1	0.00085306	4.99807	24.3243	3	3	3	1	111	12.582	11.58	5.89791	3
Zm00001eb351350	Zm00001d010530	Cysteine--tRNA ligase OS=Zea mays OX=4577 GN=ZEAMMB73_Zm00001d010530 PE=2 SV=1	0	13.7281	8.91266	3	3	3	1	561	64.488	6.51	7.12087	3
Zm00001eb352030	Zm00001d010614	40S ribosomal protein S26 OS=Zea mays OX=4577 GN=100284808 PE=3 SV=1	0.00085306	1.83983	5.38922	1	1	1	1	167	18.778	10.83	2.34397	1
Zm00001eb354100	Zm00001d010852	AIG1-type G domain-containing protein OS=Zea mays OX=4577 PE=3 SV=1	0	11.4088	1.79727	2	3	2	1	1391	148.35	4.48	9.94339	2
Zm00001eb354850	Zm00001d010944	DUF724 domain-containing protein 2 OS=Zea mays OX=4577 GN=100285586 PE=2 SV=1	0.00085306	3.24428	3.61174	1	1	1	1	443	49.555	5.3	2.32109	1
Zm00001eb355540	Zm00001d011034	Dehydroascorbate reductase like1 OS=Zea mays OX=4577 GN=100273125 PE=3 SV=1	0	23.6268	38.1395	6	6	3	1	215	23.443	5.82	12.2783	6
Zm00001eb356910	Zm00001d011183	Thiamine thiazole synthase 1, chloroplastic OS=Zea mays OX=4577 GN=THI1-1 PE=2 SV=1	0	19.2417	13.5593	3	3	1	1	354	37.081	5.4	9.56929	3
Zm00001eb356970	Zm00001d011192	Carbamoyl-phosphate synthase (glutamine-hydrolyzing) OS=Zea mays OX=4577 GN=103636016 PE=3 SV=1	0	22.717	7.06985	6	7	6	1	1174	127.206	5.69	14.0807	6
Zm00001eb360190	Zm00001d011581	Glutaredoxin-dependent peroxiredoxin OS=Zea mays OX=4577 GN=100283392 PE=2 SV=1	0	7.3735	13.5802	2	2	2	1	162	17.312	5.02	4.2402	2
Zm00001eb362860	Zm00001d011854	HP domain-containing protein OS=Zea mays OX=4577 GN=100279855 PE=3 SV=1	0.00085306	4.25321	1.42132	1	2	1	1	985	108.235	6.14	5.39739	1
Zm00001eb363240	Zm00001d011891	S-formylglutathione hydrolase OS=Zea mays OX=4577 GN=100282053 PE=2 SV=1	0	13.0144	13.4483	3	3	3	1	290	31.866	6.61	9.47285	3
Zm00001eb364750	Zm00001d012052	Glycine-rich RNA-binding protein 2 OS=Zea mays OX=4577 GN=100283778 PE=2 SV=1	0	9.65965	17.3077	2	2	2	1	156	15.755	7.25	6.41057	2
Zm00001eb365200	Zm00001d012103	Fructose-bisphosphate aldolase OS=Zea mays OX=4577 GN=100272913 PE=2 SV=1	0	109.532	49.8592	18	29	4	1	355	38.435	7.3	80.1721	18
Zm00001eb367890	Zm00001d012407	Triose phosphate isomerase5 OS=Zea mays OX=4577 GN=100280823 PE=2 SV=1	0	22.1844	33.9844	6	6	5	1	256	27.322	5.68	15.0175	6
Zm00001eb368820	Zm00001d012503	Methionyl-tRNA synthetase OS=Zea mays OX=4577 GN=100282083 PE=2 SV=1	0	28.6137	23.2759	5	6	5	1	348	37.786	8.05	17.7481	5
Zm00001eb370330	Zm00001d012675	Glutathione transferase OS=Zea mays OX=4577 GN=ZEAMMB73_Zm00001d012675 PE=2 SV=1	0	28.1383	23.3645	5	6	5	1	214	23.792	5.62	14.8904	5
Zm00001eb370590	Zm00001d012702	Phosphoenolpyruvate carboxylase OS=Zea mays OX=4577 GN=100384708 PE=3 SV=1	0	27.295	10.0414	8	8	6	1	966	110.091	6.19	19.4455	8
Zm00001eb371040	Zm00001d012754	Oxysterol binding protein OS=Zea mays OX=4577 PE=4 SV=1	0	7.9535	10.5882	1	1	1	1	170	19.391	7.28	3.87102	1
Zm00001eb371740	Zm00001d044754	Pyrophosphate--fructose 6-phosphate 1-phosphotransferase subunit beta OS=Zea mays OX=4577 GN=100282190 PE=2 SV=1	0	24.5929	9.57447	4	5	4	1	564	60.98	6.35	16.097	4
Zm00001eb371760	Zm00001d044757	Dynamin GTPase OS=Zea mays OX=4577 GN=ZEAMMB73_Zm00001d044757 PE=3 SV=1	0	52.694	17.6342	12	14	2	1	913	99.548	8.98	34.0947	12
Zm00001eb372410	Zm00001d044831	DCD (Development and Cell Death) domain protein OS=Zea mays OX=4577 GN=100276316 PE=2 SV=1	0.00085306	3.51371	1.60514	1	1	1	1	623	67.569	9.66	2.3277	1
Zm00001eb373790	Zm00001d045000	40S ribosomal protein S17-4 OS=Zea mays OX=4577 GN=ZEAMMB73_Zm00001d045000 PE=3 SV=1	0	36.6216	42.9577	7	12	2	1	142	16.433	10.14	29.1965	7
Zm00001eb373960	Zm00001d045025	20 kDa chaperonin chloroplastic OS=Zea mays OX=4577 GN=100191248 PE=2 SV=1	0	29.2249	36.9919	5	5	4	1	246	25.739	8.47	17.637	5
Zm00001eb373980	Zm00001d045027	Beta-ketoacyl-[acyl-carrier-protein] synthase I OS=Zea mays OX=4577 GN=ZEAMMB73_Zm00001d045027 PE=3 SV=1	0	8.37645	4.9896	2	2	2	1	481	51.208	6.73	5.22868	2
Zm00001eb376670	Zm00001d045315	Proteasome subunit beta OS=Zea mays OX=4577 GN=100194311 PE=2 SV=1	0	12.8483	19.2857	5	5	5	1	280	30.135	5.67	11.4342	5
Zm00001eb376980	Zm00001d045352	Nucleosome assembly protein 1 OS=Zea mays OX=4577 PE=3 SV=1	0	38.9154	22.2222	6	7	5	1	369	41.942	4.46	26.1183	6
Zm00001eb377870	Zm00001d045431	Phosphopyruvate hydratase OS=Zea mays OX=4577 GN=ZEAMMB73_Zm00001d045431 PE=3 SV=1	0	107.882	51.5695	15	22	9	1	446	48.047	5.4	73.9581	15	Yes
Zm00001eb378030	Zm00001d045451	Transketolase OS=Zea mays OX=4577 GN=100279513 PE=3 SV=1	0	43.3332	19.7011	11	13	11	1	736	79.045	6.61	29.7979	11
Zm00001eb378140	Zm00001d045462	Starch synthase, chloroplastic/amyloplastic OS=Zea mays OX=4577 GN=541854 PE=3 SV=1	0.00451375	1.21789	1.92616	1	1	1	1	623	68.172	7.18	0	1
Zm00001eb379440	Zm00001d045599	Monocopper oxidase-like protein SKU5 OS=Zea mays OX=4577 GN=100383470 PE=2 SV=1	0	19.4321	9.29054	3	4	3	1	592	65.761	6.48	12.8619	3
Zm00001eb380080	Zm00001d045675	Asparagine synthetase [glutamine-hydrolyzing] OS=Zea mays OX=4577 GN=AsnS1 PE=2 SV=1	0.00085306	6.19764	3.04569	1	1	1	1	591	66.279	6.35	3.63349	1
Zm00001eb381870	Zm00001d045911	Uncharacterized conserved protein (UCP030210) OS=Zea mays OX=4577 GN=ZEAMMB73_Zm00001d045911 PE=2 SV=1	0	12.186	11.7808	3	3	3	1	365	40.491	5.16	8.94585	3
Zm00001eb381960	Zm00001d045926	Mitochondrial glycoprotein OS=Zea mays OX=4577 GN=100283220 PE=2 SV=1	0.00085306	4.37665	4.94297	1	1	1	1	263	29.561	4.96	3.10811	1
Zm00001eb384230	Zm00001d046221	ATP/GTP-binding protein family OS=Zea mays OX=4577 GN=ZEAMMB73_Zm00001d046221 PE=4 SV=1	0.00085306	1.99645	1.68129	2	2	2	1	1368	154.008	6.68	1.63212	2
Zm00001eb386630	Zm00001d046549	Tr-type G domain-containing protein OS=Zea mays OX=4577 PE=3 SV=1	0	22.2385	8.44221	6	6	6	1	995	110.04	5.31	14.417	6
Zm00001eb387780	Zm00001d046682	Glutaredoxin-dependent peroxiredoxin OS=Zea mays OX=4577 GN=ZEAMMB73_Zm00001d046682 PE=3 SV=1	0	8.8365	17.5966	2	2	2	1	233	23.746	8.44	6.05614	2
Zm00001eb387920	Zm00001d046697, Zm00001d046700	Epimerase domain-containing protein OS=Zea mays OX=4577 GN=100284846 PE=2 SV=1	0	35.2984	21.9653	6	8	6	1	346	38.413	5.52	26.6146	6
Zm00001eb387930	Zm00001d046697, Zm00001d046700	NAD(P)-binding Rossmann-fold superfamily protein OS=Zea mays OX=4577 GN=100192966 PE=2 SV=1	0.00085306	2.38574	2.8125	1	1	1	1	320	34.909	6.38	1.91929	1
Zm00001eb388990	Zm00001d046855	GDP-L-fucose synthase OS=Zea mays OX=4577 GN=100283867 PE=2 SV=1	0	8.54478	13.4146	2	2	2	1	328	35.688	7.37	5.49567	2
Zm00001eb389290	Zm00001d046898	4-hydroxy-tetrahydrodipicolinate synthase OS=Zea mays OX=4577 GN=542379 PE=2 SV=1	0.00085306	3.2568	2.63158	1	1	1	1	380	41.19	7.14	2.36212	1
Zm00001eb392290	Zm00001d047186	30S ribosomal protein S4, chloroplastic OS=Zea mays OX=4577 GN=100192774 PE=3 SV=1	0	10.7018	21.2871	5	6	2	1	202	23.259	9.99	13.2056	5	Yes
Zm00001eb392490	Zm00001d047214	Chaperone DnaJ-domain superfamily protein OS=Zea mays OX=4577 GN=100193861 PE=2 SV=1	0.00085306	5.53003	4.03023	1	1	1	1	397	41.64	6.62	3.59442	1
Zm00001eb393140	Zm00001d047289	Nuclear transport factor 2 (NTF2) family protein with RNA binding (RRM-RBD-RNP motifs) domain OS=Zea mays OX=4577 GN=100382436 PE=2 SV=1	0.00085306	4.39664	2.73973	1	1	1	1	584	64.778	7.65	2.29597	1
Zm00001eb394540	Zm00001d047464	Beta-adaptin-like protein OS=Zea mays OX=4577 GN=103639126 PE=3 SV=1	0	7.45552	4.23163	3	3	3	1	898	99.427	5.07	4.96573	3
Zm00001eb394640	Zm00001d047472	Nucleolar protein NOP56-like protein OS=Zea mays OX=4577 GN=103639131 PE=3 SV=1	0	7.86382	5.27241	3	3	3	1	569	63.118	8.62	3.91266	3
Zm00001eb394920	Zm00001d047498	Serine/arginine-rich-splicing factor SR34 OS=Zea mays OX=4577 GN=100217203 PE=4 SV=1	0	18.1398	13.9394	3	4	3	1	330	37.298	10.15	12.4	3
Zm00001eb396830	Zm00001d047713	Eukaryotic translation initiation factor 2 alpha subunit OS=Zea mays OX=4577 GN=100193869 PE=2 SV=1	0	28.7885	17.4041	5	7	1	1	339	38.29	5.31	20.2711	5
Zm00001eb397320	Zm00001d047769	Calcium pump3 OS=Zea mays OX=4577 GN=103639290 PE=4 SV=1	0	13.2514	3.57815	4	4	4	1	1062	115.469	5.49	7.13401	4
Zm00001eb397790	Zm00001d047828	Protein TOC75-3 chloroplastic OS=Zea mays OX=4577 GN=ZEAMMB73_Zm00001d047828 PE=4 SV=1	0	25.3824	9.96483	5	5	5	1	853	91.634	7.93	17.5028	5
Zm00001eb398860	Zm00001d047941	VWFA domain-containing protein OS=Zea mays OX=4577 GN=100283637 PE=3 SV=1	0	6.61328	7.67327	2	2	2	1	404	42.654	4.6	6.00795	2
Zm00001eb400220	Zm00001d048091	ATP synthase subunit gamma OS=Zea mays OX=4577 GN=ZEAMMB73_Zm00001d048091 PE=3 SV=1	0	20.735	9.69697	2	3	2	1	330	35.693	9.04	13.4263	2
Zm00001eb400980	Zm00001d048174	Serine--tRNA ligase OS=Zea mays OX=4577 GN=541989 PE=2 SV=1	0	7.73072	4.80349	1	1	1	1	458	51.631	6.67	4.70459	1
Zm00001eb401990	Zm00001d048291	Multiple organellar RNA editing factor 8 chloroplastic/mitochondrial OS=Zea mays OX=4577 GN=100282986 PE=4 SV=1	0	13.0453	10.2439	3	3	3	1	410	43.929	9.19	8.27512	3
Zm00001eb402710	Zm00001d048358	Aconitate hydratase OS=Zea mays OX=4577 GN=100304315 PE=3 SV=1	0	34.7652	11.8301	9	9	2	1	989	106.723	6.76	22.7096	9
Zm00001eb403270	Zm00001d048428	XS domain-containing protein OS=Zea mays OX=4577 PE=2 SV=1	0	11.8825	4.63768	1	2	1	1	345	38.787	8.68	6.66244	1
Zm00001eb404270	Zm00001d048529	Developmentally-regulated GTP-binding protein 2 OS=Zea mays OX=4577 GN=100283551 PE=2 SV=1	0	21.782	16.0401	4	4	4	1	399	44.55	8.78	12.8156	4
Zm00001eb407800	Zm00001d023538	Long chain acyl-CoA synthetase 9 chloroplastic OS=Zea mays OX=4577 GN=103640823 PE=4 SV=1	0	19.3219	10.1719	5	5	4	1	698	76.71	7.03	11.0529	5
Zm00001eb408960	Zm00001d023682	ABC transporter F family member 1 OS=Zea mays OX=4577 GN=ZEAMMB73_Zm00001d023682 PE=4 SV=1	0	12.1591	6.86767	3	3	3	1	597	66.334	6.71	8.25651	3
Zm00001eb409020	Zm00001d023692	Selenium binding OS=Zea mays OX=4577 GN=ZEAMMB73_Zm00001d023692 PE=4 SV=1	0	7.23882	10.5263	1	1	1	1	209	22.49	9.86	3.78391	1
Zm00001eb409500	Zm00001d023741	Alanine--tRNA ligase OS=Zea mays OX=4577 GN=103640907 PE=3 SV=1	0	31.257	8.48303	6	7	6	1	1002	109.781	6.76	22.2257	6
Zm00001eb409530	Zm00001d023749	Prolyl endopeptidase OS=Zea mays OX=4577 GN=ZEAMMB73_Zm00001d023749 PE=3 SV=1	0.00085306	6.32494	2.85344	2	2	2	1	771	86.369	6.38	4.21926	2
Zm00001eb410930	Zm00001d023929	Dicarboxylate transporter 1, chloroplastic OS=Zea mays OX=4577 GN=542560 PE=3 SV=1	0.00652928	1.15422	1.6835	1	1	1	1	594	62.363	10.01	1.68376	1
Zm00001eb411740	Zm00001d024048	Argininosuccinate synthase OS=Zea mays OX=4577 GN=100274106 PE=3 SV=1	0	27.7741	14.9688	6	7	6	1	481	52.507	7.66	20.5358	6
Zm00001eb413370	Zm00001d024245	Lactoylglutathione lyase OS=Zea mays OX=4577 PE=2 SV=1	0	21.2071	23.7931	6	7	6	1	290	32.324	6.19	14.8053	6
Zm00001eb413550	Zm00001d024270	KH domain-containing protein OS=Zea mays OX=4577 GN=100384498 PE=4 SV=1	0.00085306	3.20593	1.74051	1	1	1	1	632	68.891	7.49	1.86864	1
Zm00001eb413580	Zm00001d024274	Obg-like ATPase 1 OS=Zea mays OX=4577 GN=100283841 PE=2 SV=1	0	21.1579	17.3028	5	5	5	1	393	44.215	6.76	14.7741	5
Zm00001eb414310	Zm00001d024373	60S ribosomal protein L7-1 OS=Zea mays OX=4577 GN=100281971 PE=2 SV=1	0	27.1783	29.5547	8	10	1	1	247	28.523	10.08	24.6394	8
Zm00001eb414460	Zm00001d024393	Indole-3-glycerol-phosphate synthase OS=Zea mays OX=4577 GN=100272983 PE=2 SV=1	0.00085306	6.05573	5.74413	2	2	2	1	383	41.827	6.8	4.73577	2
Zm00001eb414690	Zm00001d024416	MHD domain-containing protein OS=Zea mays OX=4577 GN=100383614 PE=2 SV=1	0.00085306	4.20107	2.04082	1	1	1	1	637	67.794	5.96	2.83427	1
Zm00001eb415410	Zm00001d024511	Ribosomal protein S3 OS=Zea mays OX=4577 GN=100282772 PE=2 SV=1	0	42.2055	48.0349	9	12	2	1	229	25.542	9.5	29.3507	9
Zm00001eb415530	Zm00001d024523	Ramosa 1 enhancer locus 2 OS=Zea mays OX=4577 GN=ZEAMMB73_Zm00001d024523 PE=4 SV=1	0	68.9536	23.0072	16	16	12	1	1104	121.088	7.49	43.987	16
Zm00001eb416430	Zm00001d024633	Monodehydroascorbate reductase 5 mitochondrial OS=Zea mays OX=4577 GN=100272772 PE=2 SV=1	0	31.129	19.0381	7	8	7	1	499	53.732	8.47	25.0577	7
Zm00001eb417370	Zm00001d024754	S-adenosylmethionine synthase OS=Zea mays OX=4577 GN=100279822 PE=2 SV=1	0	74.5723	32.9975	9	15	4	1	397	43.046	5.91	52.8912	9
Zm00001eb419480	Zm00001d025010	Protein transport protein Sec24-like OS=Zea mays OX=4577 GN=ZEAMMB73_Zm00001d025010 PE=3 SV=1	0	31.1564	9.66469	8	8	4	1	1014	111.028	7.12	21.7312	8
Zm00001eb419950	Zm00001d025062	Peptidyl-prolyl cis-trans isomerase OS=Zea mays OX=4577 GN=100284136 PE=2 SV=1	0	9.44034	24.1935	2	2	2	1	124	13.34	8.88	6.11476	2
Zm00001eb420170	Zm00001d025100	Translation elongation factor EF1A/initiation factor IF2gamma family protein OS=Zea mays OX=4577 GN=100384492 PE=3 SV=1	0	12.5904	7.63501	3	4	1	1	537	58.892	5.8	5.88208	3
Zm00001eb420600	Zm00001d025165	Nuclear transport factor 2 (NTF2) family protein with RNA binding (RRM-RBD-RNP motifs) domain OS=Zea mays OX=4577 GN=100193813 PE=4 SV=1	0.00085306	5.06349	3.42052	1	1	1	1	497	52.159	5.25	2.88814	1
Zm00001eb420740	Zm00001d025185	Eukaryotic translation initiation factor 3 subunit H OS=Zea mays OX=4577 GN=ZEAMMB73_Zm00001d025185 PE=3 SV=1	0	11.1215	8.16327	2	3	2	1	343	38.833	4.89	10.0193	2
Zm00001eb421160	Zm00001d025239	Sm-like protein LSM6A OS=Zea mays OX=4577 GN=100192719 PE=2 SV=1	0.00085306	2.8216	11.5789	1	1	1	1	95	10.07	9.07	2.21915	1
Zm00001eb421600	Zm00001d025305	Calnexin homolog2 OS=Zea mays OX=4577 GN=542421 PE=2 SV=1	0	54.1269	26.3158	11	15	5	1	532	60.208	4.84	38.8368	11
Zm00001eb424290	Zm00001d025617	General regulatory factor2 OS=Zea mays OX=4577 GN=100279512 PE=3 SV=1	0	89.5273	58.6207	14	20	1	1	261	29.611	4.81	60.7014	14
Zm00001eb424310	Zm00001d025619	Prohibitin OS=Zea mays OX=4577 GN=PHB2 PE=2 SV=1	0	56.4497	33.0986	7	12	7	1	284	30.702	7.08	36.4766	7
Zm00001eb425860	Zm00001d025777	Eukaryotic translation initiation factor isoform 4G-2 OS=Zea mays OX=4577 GN=100382039 PE=3 SV=1	0	21.0991	9.04459	7	7	3	1	785	86.648	7.88	17.0766	7
Zm00001eb426070	Zm00001d025801	Polyadenylate-binding protein OS=Zea mays OX=4577 GN=ZEAMMB73_Zm00001d025801 PE=3 SV=1	0.00085306	5.91686	2.60736	1	1	1	1	652	71.252	8.59	4.09992	1
Zm00001eb428750	Zm00001d026089	Replication factor C subunit 2 OS=Zea mays OX=4577 GN=ZEAMMB73_Zm00001d026089 PE=2 SV=1	0	20.9851	12.3867	3	5	3	1	331	36.516	7.39	12.4965	3
Zm00001eb430100	Zm00001d026214	Secretory carrier-associated membrane protein OS=Zea mays OX=4577 GN=100192766 PE=2 SV=1	0	9.29482	12.5926	2	2	2	1	270	30.268	6.86	5.97409	2	Yes
Zm00001eb431850	Zm00001d026415	Beta-D-xylosidase 4 OS=Zea mays OX=4577 GN=100279996 PE=4 SV=1	0	6.98033	2.96392	2	2	2	1	776	81.576	6.3	4.75428	2
Zm00001eb433410	Zm00001d026585	Trypsin family protein OS=Zea mays OX=4577 GN=100382125 PE=2 SV=1	0	99.4809	36.4888	14	23	4	1	581	62.175	4.91	78.0616	14	Yes
Zm00001eb433750	Zm00001d026619	Pyruvate kinase OS=Zea mays OX=4577 PE=3 SV=1	0	16.9892	8.73786	3	4	3	1	515	55.423	7.91	14.0307	3
Zm00001eb433860	Zm00001d026630	Clathrin light chain OS=Zea mays OX=4577 GN=100216721 PE=2 SV=1	0	13.4881	8.85246	2	4	2	1	305	32.827	5.43	10.3567	2
Zm00001eb434370	Zm00001d026685	GMP synthase (glutamine-hydrolyzing) OS=Zea mays OX=4577 GN=100383569 PE=2 SV=1	0	12.5863	6.97248	3	3	3	1	545	59.357	6.57	8.30078	3
Zm00001eb008930	Zm00001d028243	Glucan endo-13-beta-glucosidase 3 OS=Zea mays OX=4577 GN=100191471 PE=2 SV=1	0	19.0641	8.36653	3	4	1	1	502	53.476	5.83	15.2105	3
Zm00001eb013080	Zm00001d028709	L-ascorbate peroxidase OS=Zea mays OX=4577 GN=100285887 PE=2 SV=1	0	74.3508	46.4	9	17	1	1	250	27.354	5.99	52.244	9
Zm00001eb013490	Zm00001d028755	Ran-binding protein 1 homolog a OS=Zea mays OX=4577 GN=100193549 PE=2 SV=1	0	18.5629	25.3589	3	3	3	1	209	23.105	4.81	12.9268	3
Zm00001eb016780	Zm00001d029144, Zm00001d031027	Putative nucleolar protein 5-1 OS=Zea mays OX=4577 GN=100384739 PE=3 SV=1	0	17.1291	9.75177	4	4	4	1	564	62.04	9	10.1437	4
Zm00001eb037700	Zm00001d031751	DNA polymerase epsilon subunit OS=Zea mays OX=4577 GN=100280690 PE=2 SV=1	0.00085306	2.56607	2.62664	1	1	1	1	533	59.872	5.53	2.10765	1
Zm00001eb039550	Zm00001d031956, Zm00001d031957	Ribosomal protein OS=Zea mays OX=4577 GN=100272335 PE=3 SV=1	0	18.6817	15.2778	3	5	3	1	216	24.51	9.67	17.6778	3
Zm00001eb039980	Zm00001d032010	26S proteasome non-ATPase regulatory subunit 3 homolog A OS=Zea mays OX=4577 GN=ZEAMMB73_Zm00001d032010 PE=2 SV=1	0	17.4904	10.7724	5	6	3	1	492	55.73	8.57	11.8434	5
Zm00001eb044380	Zm00001d032546	Grx_S17-glutaredoxin subgroup II OS=Zea mays OX=4577 GN=100283390 PE=2 SV=1	0	14.3148	10.02	3	3	2	1	499	54.014	5.44	7.03534	3
Zm00001eb044760	Zm00001d032591	Endosomal targeting BRO1-like domain-containing protein OS=Zea mays OX=4577 GN=100383198 PE=2 SV=1	0.00085306	2.51371	1.03687	1	1	1	1	868	95.31	6.74	1.99504	1
Zm00001eb049720	Zm00001d033147	60S ribosomal protein L24-2 OS=Zea mays OX=4577 GN=100193634 PE=2 SV=1	0	11.3551	19.8758	3	4	3	1	161	18.325	10.71	9.21676	3
Zm00001eb052750	Zm00001d033480	5-methyltetrahydropteroyltriglutamate--homocysteine S-methyltransferase OS=Zea mays OX=4577 GN=100286153 PE=2 SV=1	0	90.8343	20.1307	11	17	3	1	765	84.417	6.2	60.9221	11
Zm00001eb056450	Zm00001d033925	CBS domain protein OS=Zea mays OX=4577 GN=100283846 PE=2 SV=1	0.00085306	3.59705	5.85366	1	1	1	1	205	22.484	9.33	3.08047	1
Zm00001eb056930	Zm00001d033983	Aluminum induced protein with YGL and LRDR motifs OS=Zea mays OX=4577 GN=103643996 PE=4 SV=1	0	22.5452	12.549	2	3	2	1	255	26.882	6.52	13.1797	2
Zm00001eb062250	Zm00001d034609	40S ribosomal protein S26 OS=Zea mays OX=4577 GN=100193263 PE=3 SV=1	0.00085306	1.7592	6.81818	1	1	1	1	132	14.822	11.03	0	1
Zm00001eb063840	Zm00001d034773, Zm00001d034776	Elongation factor 2 OS=Zea mays OX=4577 GN=103644301 PE=2 SV=1	0	106.066	28.9442	22	32	22	1	843	93.862	6.35	73.9224	22
Zm00001eb085500	Zm00001d003974	Isocitrate lyase OS=Zea mays OX=4577 GN=100277287 PE=2 SV=1	0	37.1499	24.4373	5	8	5	1	311	33.246	5.76	28.0562	5
Zm00001eb095630	Zm00001d005295	RPOLD domain-containing protein OS=Zea mays OX=4577 GN=100282883 PE=3 SV=1	0	14.4175	14.6707	3	3	3	1	334	36.933	4.94	9.17951	3
Zm00001eb098580	Zm00001d005649	Isochorismate synthase 1 OS=Zea mays OX=4577 PE=2 SV=1	0	30.4941	40.942	9	9	6	1	276	29.452	8.22	23.6178	9
Zm00001eb105510	Zm00001d006433	Ras-related protein RABH1b OS=Zea mays OX=4577 GN=100283901 PE=2 SV=1	0	15.1988	22.5962	4	4	3	1	208	22.929	7.91	10.272	4
Zm00001eb111910	Zm00001d007215	26S proteasome regulatory subunit 4 homolog A OS=Zea mays OX=4577 GN=ZEAMMB73_Zm00001d007215 PE=3 SV=1	0	27.0436	18.5682	5	5	5	1	447	49.45	6.21	18.3503	5
Zm00001eb114320	Zm00001d007508	CCT-theta OS=Zea mays OX=4577 GN=100382493 PE=2 SV=1	0	70.3705	35.5839	14	16	4	1	548	58.943	5.43	48.1609	14
Zm00001eb120820	Zm00001d040852	60S ribosomal protein L11-1 OS=Zea mays OX=4577 GN=100192743 PE=2 SV=1	0	13.2201	17.5824	4	6	1	1	182	20.811	9.92	13.0324	4
Zm00001eb121180	Zm00001d039483, Zm00001d040137	26S proteasome non-ATPase regulatory subunit 8 OS=Zea mays OX=4577 GN=100192879 PE=2 SV=1	0.00085306	5.90018	8.2397	2	2	2	1	267	30.682	5.12	4.67157	2
Zm00001eb122780	Zm00001d039663	Alba DNA/RNA-binding protein OS=Zea mays OX=4577 GN=103649688 PE=2 SV=1	0	11.2735	19.1781	2	3	2	1	146	15.706	5.22	4.09242	2
Zm00001eb139060	Zm00001d041871	Non-specific serine/threonine protein kinase OS=Zea mays OX=4577 GN=100381559 PE=2 SV=1	0.00085306	5.96457	2.91262	1	1	1	1	515	56.807	5.67	3.63173	1
Zm00001eb141420	Zm00001d042133	RNA-binding (RRM/RBD/RNP motifs) family protein OS=Zea mays OX=4577 GN=100285224 PE=2 SV=1	0	6.91191	6.11111	2	2	2	1	360	39.808	7.3	4.44888	2
Zm00001eb146080	Zm00001d042654	Beta-galactosidase OS=Zea mays OX=4577 GN=ZEAMMB73_Zm00001d042654 PE=3 SV=1	0.00105731	1.54439	0.947867	1	1	1	1	844	93.881	6.9	0	1
Zm00001eb160340	Zm00001d044287	Ribosomal protein L19 OS=Zea mays OX=4577 GN=100282430 PE=2 SV=1	0	7.37939	19.3237	3	3	2	1	207	24.099	11.44	7.38446	3	Yes
Zm00001eb173730	Zm00001d049666, Zm00001d049668	40S ribosomal protein S13 OS=Zea mays OX=4577 GN=100272255 PE=2 SV=1	0	26.3885	33.7748	6	11	1	1	151	17.133	10.54	26.8869	6	Yes
Zm00001eb176310	Zm00001d049975	Enoyl-[acyl-carrier-protein] reductase [NADH] chloroplastic OS=Zea mays OX=4577 GN=100193519 PE=2 SV=1	0	33.7515	26.2873	7	8	3	1	369	38.983	7.75	22.9343	7
Zm00001eb186100	Zm00001d051306	Hsp70-Hsp90 organizing protein 3 OS=Zea mays OX=4577 GN=100501647 PE=2 SV=1	0	34.4395	20.654	9	9	4	1	581	65.278	6.33	21.1818	9
Zm00001eb189070	Zm00001d051652	S-adenosyl-L-methionine-dependent methyltransferase superfamily protein OS=Zea mays OX=4577 GN=100191678 PE=2 SV=1	0.00085306	2.12697	1.25348	1	1	1	1	718	79.732	5.73	2.49817	1
Zm00001eb198280	Zm00001d052698	14-3-3-like protein OS=Zea mays OX=4577 GN=100283140 PE=2 SV=1	0	30.2639	38.8889	9	12	4	1	252	28.573	4.82	23.6804	9
Zm00001eb202400	Zm00001d053177	Actin-7 OS=Zea mays OX=4577 GN=100283878 PE=2 SV=1	0	59.1869	38.4615	12	17	1	1	377	41.653	5.49	38.6853	12
Zm00001eb207270	Zm00001d053798	Glyceraldehyde-3-phosphate dehydrogenase OS=Zea mays OX=4577 GN=100191900 PE=2 SV=1	0	27.9901	24.2718	8	8	2	1	412	43.293	8.27	18.3185	8
Zm00001eb209000	Zm00001d053983	Putative ATP synthase 24 kDa subunit mitochondrial OS=Zea mays OX=4577 GN=ZEAMMB73_Zm00001d053983 PE=2 SV=1	0	14.9075	20.5761	4	4	4	1	243	27.556	8.43	10.038	4
Zm00001eb213080	Zm00001d013086	40S ribosomal protein S18 OS=Zea mays OX=4577 GN=100273341 PE=2 SV=1	0	23.8716	38.1579	6	10	1	1	152	17.684	10.74	23.9056	6
Zm00001eb217950	Zm00001d013607	Threonine--tRNA ligase OS=Zea mays OX=4577 GN=103626016 PE=3 SV=1	0	14.3054	7.44249	5	5	1	1	739	84.367	7.09	12.0877	5
Zm00001eb228300	Zm00001d014812	RRM domain-containing protein OS=Zea mays OX=4577 GN=100283023 PE=4 SV=1	0.00085306	2.5394	4.21053	1	1	1	1	285	32.383	10.2	2.59503	1
Zm00001eb236650	Zm00001d015886	AAA domain-containing protein OS=Zea mays OX=4577 GN=100284233 PE=3 SV=1	0	17.4181	14.1573	5	5	4	1	445	49.389	6.24	13.3137	5
Zm00001eb242260	Zm00001d016640	Ribonuclease OS=Zea mays OX=4577 GN=ZEAMMB73_Zm00001d016640 PE=4 SV=1	0	18.0961	7.99112	5	5	1	1	901	98.498	7.08	13.9638	5
Zm00001eb252510	Zm00001d017818	PDZ domain-containing protein OS=Zea mays OX=4577 PE=3 SV=1	0.00085306	5.7366	2.1978	1	1	1	1	1092	120.151	6.05	3.91736	1
Zm00001eb258320	Zm00001d018423	UDP-glucose:glycoprotein glucosyltransferase OS=Zea mays OX=4577 GN=ZEAMMB73_Zm00001d018423 PE=3 SV=1	0	10.6801	1.92427	2	2	2	1	1611	181.718	5.81	6.56768	2
Zm00001eb260710	Zm00001d035037, Zm00001d035038	Fructokinase-2 OS=Zea mays OX=4577 GN=FRK2 PE=1 SV=1	0	53.3494	34.0299	10	14	9	1	335	35.459	5.58	40.3762	10
Zm00001eb282790	Zm00001d037603	Ribosomal_L18e/L15P domain-containing protein OS=Zea mays OX=4577 GN=100194344 PE=3 SV=1	0	16.3744	19.9052	4	5	3	1	211	23.811	11.03	13.1014	4
Zm00001eb291200	Zm00001d038533	ADP-ribosylation factor OS=Zea mays OX=4577 GN=100384428 PE=2 SV=1	0	41.9046	46.7391	7	10	7	1	184	21.12	8.13	30.9677	7
Zm00001eb294420	Zm00001d038865	60S ribosomal protein L28 OS=Zea mays OX=4577 GN=100284901 PE=2 SV=1	0	23.5678	33.5664	4	6	2	1	143	16.006	10.7	17.081	4	Yes
Zm00001eb299230	Zm00001d018724	Phospholipase A-2-activating protein OS=Zea mays OX=4577 GN=100382771 PE=4 SV=1	0	19.1627	6.01307	3	3	3	1	765	82.902	5.5	11.673	3
Zm00001eb303200	Zm00001d019164	Dolichyl-diphosphooligosaccharide--protein glycosyltransferase 48 kDa subunit OS=Zea mays OX=4577 GN=100274092 PE=2 SV=1	0	7.76717	5.68182	2	2	2	1	440	48.882	6.21	5.05206	2
Zm00001eb304310	Zm00001d019287	SEC13-related protein OS=Zea mays OX=4577 GN=100283613 PE=2 SV=1	0	10.1166	13.0435	2	2	2	1	299	32.174	6.64	8.71257	2
Zm00001eb317810	Zm00001d021061	60S ribosomal protein L7a OS=Zea mays OX=4577 GN=100282418 PE=3 SV=1	0	29.4662	26.3345	8	14	6	1	281	32.131	10.4	33.3264	8
Zm00001eb320800	Zm00001d021421	UTP--glucose-1-phosphate uridylyltransferase OS=Zea mays OX=4577 GN=100191846 PE=3 SV=1	0	70.2931	33.908	15	17	2	1	522	57.759	5.64	47.242	15
Zm00001eb334960	Zm00001d008517	Actin-interacting protein 1-2 OS=Zea mays OX=4577 GN=100382413 PE=2 SV=1	0	8.56184	5.91133	2	2	2	1	609	66.165	6.71	5.86755	2
Zm00001eb335620	Zm00001d008594	60S ribosomal protein L26-1 OS=Zea mays OX=4577 GN=100285268 PE=2 SV=1	0	17.1539	47.7707	7	7	2	1	157	17.521	11.12	18.1067	7
Zm00001eb339460	Zm00001d009023	Nucleic acid-binding OB-fold-like protein OS=Zea mays OX=4577 GN=100272828 PE=2 SV=1	0	10.8857	10.9589	1	2	1	1	146	15.552	9.19	7.04952	1
Zm00001eb342350	Zm00001d009411	Phosphoribosylamine--glycine ligase OS=Zea mays OX=4577 GN=100383422 PE=2 SV=1	0	15.329	9.00383	2	2	2	1	522	55.081	6.47	8.27906	2
Zm00001eb342560	Zm00001d009432	2,3,4,5-tetrahydropyridine-2,6-dicarboxylate N-succinyltransferase OS=Zea mays OX=4577 PE=4 SV=1	0.00085306	2.07639	4.95868	1	1	1	1	242	24.934	8.16	2.0846	1
Zm00001eb345420	Zm00001d009761	Spliceosome RNA helicase BAT1 isoform 1 OS=Zea mays OX=4577 GN=100273717 PE=4 SV=1	0	19.2785	13.7529	6	8	6	1	429	48.561	5.91	13.8187	6
Zm00001eb347680	Zm00001d010056	Delta-1-pyrroline-5-carboxylate synthase OS=Zea mays OX=4577 GN=778431 PE=2 SV=1	0	25.7618	11.7155	7	8	7	1	717	77.659	6.55	21.0485	7
Zm00001eb349430	Zm00001d010275	Tubulin beta-2 chain OS=Zea mays OX=4577 GN=TUBB2 PE=2 SV=1	0	49.2574	24.0991	10	17	1	1	444	49.851	4.91	42.0204	10
Zm00001eb356490	Zm00001d010772, Zm00001d011139	Histone deacetylase102 OS=Zea mays OX=4577 GN=ZEAMMB73_Zm00001d011139 PE=2 SV=1	0.00085306	2.29602	3.30033	1	1	1	1	303	32.568	4.79	2.37456	1
Zm00001eb363090	Zm00001d011877	Protein OSB2 chloroplastic OS=Zea mays OX=4577 GN=ZEAMMB73_Zm00001d011877 PE=4 SV=1	0.00085306	4.72285	3.7123	1	1	1	1	431	47.688	9.41	3.04451	1
Zm00001eb364190	Zm00001d011992	60S ribosomal protein L13 OS=Zea mays OX=4577 GN=100282254 PE=2 SV=1	0	32.8237	26.9231	5	8	2	1	208	23.879	10.71	22.6765	5
Zm00001eb376020	Zm00001d045251	Acyl-coenzyme A oxidase OS=Zea mays OX=4577 GN=100191469 PE=2 SV=1	0.00085306	6.44297	2.09895	1	1	1	1	667	74.159	7.53	4.27222	1
Zm00001eb378000	Zm00001d045448	40S ribosomal protein S20 OS=Zea mays OX=4577 GN=100194044 PE=2 SV=1	0	12.4278	19.5312	2	4	2	1	128	13.993	9.44	11.0541	2
Zm00001eb381470	Zm00001d045864	65-kDa microtubule-associated protein 1 OS=Zea mays OX=4577 GN=103638321 PE=3 SV=1	0	9.96907	4.39189	2	2	2	1	592	65.875	5.16	5.74249	2
Zm00001eb394700	Zm00001d047479	Superoxide dismutase OS=Zea mays OX=4577 GN=542722 PE=3 SV=1	0	10.6404	16.0256	2	3	2	1	156	15.362	6.32	8.31108	2
Zm00001eb394850	Zm00001d047493	40S ribosomal protein S21 OS=Zea mays OX=4577 PE=3 SV=1	0.0025	1.4247	5.09554	1	1	1	1	157	16.632	8.21	1.78662	1
Zm00001eb400330	Zm00001d048102	Peptidase beta subunit OS=Zea mays OX=4577 GN=ZEAMMB73_Zm00001d048102 PE=3 SV=1	0	19.9905	10	3	3	3	1	530	58.343	6.28	11.6641	3
Zm00001eb402460	Zm00001d048336	Serine/threonine-protein phosphatase OS=Zea mays OX=4577 PE=3 SV=1	0.00085306	5.04499	3.38542	1	1	1	1	384	43.29	5.48	3.45155	1
Zm00001eb406820	Zm00001d023429	Diaminopimelate decarboxylase 2 chloroplastic OS=Zea mays OX=4577 GN=100273126 PE=2 SV=1	0	11.0649	7.37705	3	3	3	1	488	53.257	8.06	7.55111	3
Zm00001eb397180	Zm00001d047757	L-ascorbate peroxidase OS=Zea mays OX=4577 GN=103639279 PE=2 SV=1	0	73.7594	46.4	9	16	1	1	250	27.291	5.83	49.0333	9	Yes
Zm00001eb413300	Zm00001d000001	Tyrosinase_Cu-bd domain-containing protein OS=Zea mays OX=4577 GN=103641120 PE=3 SV=1	0	73.0063	26.9168	16	19	16	1	613	67.025	7.9	44.4012	16
Zm00001eb385900	Zm00001d046449	Elongation factor 1-alpha OS=Zea mays OX=4577 GN=EF1-A PE=2 SV=1	0	71.0335	28.1879	10	23	1	1	447	49.259	9.11	77.4022	10
Zm00001eb054980	Zm00001d033746	Phosphoglucomutase (alpha-D-glucose-1,6-bisphosphate-dependent) OS=Zea mays OX=4577 GN=ZEAMMB73_Zm00001d033746 PE=3 SV=1	0	63.1813	22.2222	11	15	11	1	648	70.418	7.43	45.5724	11
Zm00001eb434640	Zm00001d040880	ATP synthase subunit alpha OS=Zea mays OX=4577 GN=atp1-a2 PE=3 SV=1	0	53.0923	32.4803	16	18	14	1	508	55.146	6.1	34.4867	16
Zm00001eb206040	Zm00001d053675	Lipoxygenase OS=Zea mays OX=4577 GN=LOX10 PE=3 SV=1	0	43.0925	17.4586	13	13	13	1	905	101.991	6.57	30.8771	13
Zm00001eb143710	Zm00001d042398	Dolichyl-diphosphooligosaccharide--protein glycosyltransferase subunit 2 OS=Zea mays OX=4577 GN=100273881 PE=2 SV=1	0	42.2326	21.8208	11	12	9	1	692	74.583	6.7	35.2757	11
Zm00001eb191090	Zm00001d051885	Fibrillarin-2 OS=Zea mays OX=4577 GN=100282167 PE=2 SV=1	0	42.1089	25.974	7	11	7	1	308	32.334	10.14	33.8423	7
Zm00001eb206250	Zm00001d053698	Protein FLX-like 2 OS=Zea mays OX=4577 GN=100276260 PE=2 SV=1	0	38.3892	21.1268	7	9	7	1	497	52.498	8.24	26.9717	7
Zm00001eb064600	Zm00001d034858	Inactive protein FRIGIDA OS=Zea mays OX=4577 GN=ZEAMMB73_Zm00001d034858 PE=3 SV=1	0	26.274	18.662	4	6	4	1	284	31.509	5.35	18.9058	4
Zm00001eb082850	Zm00001d003672	40S ribosomal protein S10-1 OS=Zea mays OX=4577 GN=ZEAMMB73_Zm00001d003672 PE=2 SV=1	0	26.2437	25.9669	5	7	4	1	181	20.214	9.73	21.4875	5
Zm00001eb220940	Zm00001d013937	NADPH-protochlorophyllide oxidoreductase OS=Zea mays OX=4577 GN=100381341 PE=3 SV=1	0	20.6549	15.1134	4	5	3	1	397	42.371	8.98	12.7167	4
Zm00001eb376740	Zm00001d045323	Profilin-5 OS=Zea mays OX=4577 GN=PRO5 PE=1 SV=1	0	18.335	24.4275	2	4	2	1	131	14.105	4.7	13.3612	2
Zm00001eb146220	Zm00001d042664	Patellin-1 OS=Zea mays OX=4577 GN=100284590 PE=2 SV=1	0	17.8153	14.711	5	5	4	1	571	62.253	4.69	12.0953	5
Zm00001eb436800	Zm00001d000270	ATP synthase subunit alpha, chloroplastic OS=Zea mays OX=4577 GN=atpA PE=3 SV=1	0	16.9745	7.88955	4	6	2	1	507	55.656	6.1	10.5056	4
Zm00001eb214360	Zm00001d013223	Aspartate-semialdehyde dehydrogenase OS=Zea mays OX=4577 GN=ZEAMMB73_Zm00001d013223 PE=3 SV=1	0	15.7257	11.1406	2	2	2	1	377	40.815	7.43	8.06927	2
Zm00001eb056550	NA	Serine hydroxymethyltransferase OS=Zea mays OX=4577 GN=113664104 PE=2 SV=1	0	12.5959	10.3314	4	4	4	1	513	56.499	8.51	8.30116	4
Zm00001eb229430	Zm00001d014944	L-lactate dehydrogenase OS=Zea mays OX=4577 GN=100282503 PE=2 SV=1	0	12.5318	12.1127	3	3	3	1	355	38.373	7.02	9.85437	3
Zm00001eb133450	Zm00001d041112	Adenylate kinase OS=Zea mays OX=4577 GN=100384174 PE=2 SV=1	0	11.9202	15.3527	3	3	3	1	241	26.382	7.81	8.9067	3
Zm00001eb286730	Zm00001d000399	RuBisCO large subunit-binding protein subunit alpha, chloroplastic OS=Zea mays OX=4577 PE=3 SV=1	0	11.4709	8.74126	4	4	2	1	572	60.483	5.07	7.61162	4
Zm00001eb361700	Zm00001d011741	40S ribosomal protein S24 OS=Zea mays OX=4577 GN=542641 PE=2 SV=1	0	10.8226	23.3577	3	5	1	1	137	15.724	10.8	7.85679	3
Zm00001eb382940	NA	Complex1_30kDa domain-containing protein OS=Zea mays OX=4577 PE=3 SV=1	0	9.22668	16.8421	3	3	3	1	190	22.527	7.61	4.83092	3
Zm00001eb300930	NA	Peptidyl-prolyl cis-trans isomerase OS=Zea mays OX=4577 GN=100283115 PE=2 SV=1	0	7.11825	14.2857	2	2	2	1	175	18.574	7.75	4.7587	2
Zm00001eb208030	Zm00001d000300	Eukaryotic translation initiation factor 5 OS=Zea mays OX=4577 GN=542450 PE=2 SV=1	0	6.54729	5.32151	2	2	2	1	451	48.886	5.69	4.93274	2
Zm00001eb165950	Zm00001d048741	Nuclear pore complex protein OS=Zea mays OX=4577 GN=ZEAMMB73_Zm00001d048741 PE=3 SV=1	0.00085306	5.69784	1.81488	2	2	2	1	1102	123.748	5.2	4.26447	2
Zm00001eb413160	Zm00001d000021	Glucose-6-phosphate/phosphate translocator 2 OS=Zea mays OX=4577 GN=gpt PE=2 SV=1	0.00085306	5.27998	4.90956	2	2	2	1	387	42.19	9.79	2.63102	2
Zm00001eb045500	Zm00001d032666	60S ribosomal protein L6 OS=Zea mays OX=4577 PE=3 SV=1	0.00085306	5.125	12.7168	2	2	2	1	173	19.226	9.91	4.81795	2
Zm00001eb434010	Zm00001d026647	Pre-mRNA cleavage factor Im 25 kDa subunit OS=Zea mays OX=4577 GN=100282369 PE=3 SV=1	0.00085306	4.59808	6.73077	1	1	1	1	208	23.877	8.7	3.15084	1
Zm00001eb156210	Zm00001d043797	Serine/threonine-protein phosphatase OS=Zea mays OX=4577 GN=100274310 PE=2 SV=1	0.00085306	4.17263	3.9604	1	1	1	1	303	34.718	5.21	2.32813	1
Zm00001eb214990	Zm00001d013282	40S ribosomal protein S27 OS=Zea mays OX=4577 GN=542617 PE=2 SV=1	0.00085306	4.10618	15.1163	1	1	1	1	86	9.536	8.72	3.07671	1
Zm00001eb215980	Zm00001d013397	Calcium load-activated calcium channel OS=Zea mays OX=4577 GN=100283298 PE=2 SV=1	0.00085306	3.93554	5.47264	1	1	1	1	201	21.248	9.99	3.21654	1
Zm00001eb180920	NA	Mitochondrial NADH ubiquinone oxidoreductase 29 kDa subunit OS=Zea mays OX=4577 GN=100283857 PE=2 SV=1	0.00085306	3.71354	4.19847	1	1	1	1	262	27.872	8.09	2.64389	1
Zm00001eb031900	Zm00001d000227	Pyruvate dehydrogenase E1 component subunit beta OS=Zea mays OX=4577 GN=100284103 PE=2 SV=1	0.00085306	2.48228	2.52525	1	1	1	1	396	42.294	7.02	2.66532	1
Zm00001eb240430	Zm00001d016410	RNA-binding (RRM/RBD/RNP motifs) family protein OS=Zea mays OX=4577 GN=100303796 PE=4 SV=1	0.00085306	2.05874	2.73556	1	1	1	1	329	38.433	6.25	2.42307	1
Zm00001eb297640	Zm00001d039200	Grave disease carrier protein OS=Zea mays OX=4577 GN=100191302 PE=2 SV=1	0.00085306	2.04105	3.38028	1	1	1	1	355	38.518	9.31	2.07907	1
Zm00001eb324000	Zm00001d000320	SPARK domain-containing protein OS=Zea mays OX=4577 PE=4 SV=1	0.00085306	1.75696	2.7088	1	1	1	1	443	45.621	9.01	2.44985	1
Zm00001eb198800	Zm00001d032484	DCD domain-containing protein OS=Zea mays OX=4577 PE=3 SV=1	0.00105731	1.4908	1.90275	1	1	1	1	473	52.352	9.79	2.14021	1

## Sheet: Table S4
Table S4. List of genes with differently expression genes in zmnal1a mutants compared to wild types.
Gene_ID	WT (FPKM)	zmnal1a-1 (FPKM)	log2(FoldChange)	p_value	q_value	maize_function	Arabidopsis_function
Zm00001d002131	8.63322	4.62585	-1.01447	1.37797e-05	0.000697453	2023-09-02	stress enhanced protein 2
Zm00001d016684	3.8012	1.0257	-2.27205	2.09292e-19	2.57584e-16	1%2C4-alpha-glucan-branching enzyme 2%2C chloroplastic/amyloplastic	starch branching enzyme 2.2
Zm00001d022307	56.8671	107.514	0.890437	0.000407088	0.00941748	10 kDa chaperonin	GroES-like family protein
Zm00001d049989	20.7368	7.89943	-1.45459	9.22703e-08	1.15382e-05	10-deacetylbaccatin III 10-O-acetyltransferase	HXXXD-type acyl-transferase family protein
Zm00001d047548	0.297162	6.86849	4.80351	0.000118044	0.00368934	17.0 kDa class II heat shock protein	17.6 kDa class II heat shock protein
Zm00001d028557	25.1308	48.0111	0.876429	0.000119136	0.00370955	17.4 kDa class I heat shock protein	HSP20-like chaperones superfamily protein
Zm00001d018298	1.92288	15.8217	3.01783	0.000467518	0.0105019	17.4 kDa class III heat shock protein	HSP20-like chaperones superfamily protein
Zm00001d039566	3.9097	18.9678	2.33496	2.72774e-12	1.01247e-09	17.5 kDa class II heat shock protein	17.6 kDa class II heat shock protein
Zm00001d047542	0.303298	1.67898	2.7205	0.00202262	0.0294135	17.6 kDa class II heat shock protein	17.6 kDa class II heat shock protein
Zm00001d018795	27.3483	16.7849	-0.748035	0.000259481	0.00667514	187-kDa microtubule-associated protein AIR9	Outer arm dynein light chain 1 protein
Zm00001d022278	0.053978	0.813395	4.15187	5.00483e-05	0.00191711	1-Cys peroxiredoxin PER1	1-cysteine peroxiredoxin 1
Zm00001d052194	1.16144	14.9858	3.66016	5.18594e-20	6.73711e-17	23.6 kDa heat shock protein mitochondrial	HSP20-like chaperones superfamily protein
Zm00001d023243	7.54311	4.34668	-0.815758	7.61076e-05	0.00263942	2-isopropylmalate synthase 1 chloroplastic	2-isopropylmalate synthase 1
Zm00001d037487	4.08026	1.02943	-2.09485	6.60802e-05	0.00236634	2-oxoglutarate (2OG) and Fe(II)-dependent oxygenase superfamily protein	2-oxoglutarate (2OG) and Fe(II)-dependent oxygenase superfamily protein
Zm00001d042192	15.6902	7.67354	-1.12213	1.06601e-05	0.000575693	2-oxoglutarate (2OG) and Fe(II)-dependent oxygenase superfamily protein	2-oxoglutarate (2OG) and Fe(II)-dependent oxygenase superfamily protein
Zm00001d032139	16.1653	29.5982	0.657762	0.00111618	0.0195952	30S ribosomal protein S17	Nucleic acid-binding, OB-fold-like protein
Zm00001d034808	5.78449	11.0791	0.866333	0.000527101	0.0114783	30S ribosomal protein S6 alpha chloroplastic	Translation elongation factor EF1B/ribosomal protein S6 family protein
Zm00001d043985	15.2552	7.85217	-0.993529	5.04637e-05	0.00192817	3-5 exonuclease/ nucleic acid binding protein	Werner syndrome-like exonuclease
Zm00001d051552	8.35609	13.1821	0.604491	0.00271955	0.0362903	3-dehydrosphinganine reductase TSC10B	NAD(P)-binding Rossmann-fold superfamily protein
Zm00001d051626	0.68172	1.65964	1.27566	0.000850753	0.0162719	3-hydroxy-3-methylglutaryl-coenzyme A reductase 2	hydroxy methylglutaryl CoA reductase 1
Zm00001d029860	43.7677	28.8636	-0.668441	6.88849e-05	0.00244061	3-hydroxyisobutyryl-CoA hydrolase-like protein 2 mitochondrial	ATP-dependent caseinolytic (Clp) protease/crotonase family protein
Zm00001d039053	4.55738	2.58634	-0.899234	0.000881044	0.0166698	3-ketoacyl-CoA synthase	3-ketoacyl-CoA synthase 4
Zm00001d020206	32.7802	56.618	0.742601	0.000210353	0.00569976	3-ketoacyl-CoA synthase	3-ketoacyl-CoA synthase 17
Zm00001d004042	1.60034	0.401653	-2.34194	0.000123354	0.00381527	3-oxoacyl-[acyl-carrier-protein] reductase chloroplastic	NAD(P)-binding Rossmann-fold superfamily protein
Zm00001d011816	156.935	242.626	0.595356	0.000874351	0.0165956	40S ribosomal protein S10-1	RNA binding Plectin/S10 domain-containing protein
Zm00001d014462	7.25089	16.1652	1.15169	2.10365e-07	2.2462e-05	40S ribosomal protein S14	Ribosomal protein S11 family protein
Zm00001d036568	64.8689	107.789	0.747967	0.000387106	0.0091159	40S ribosomal protein S14-3	Ribosomal protein S11 family protein
Zm00001d023293	37.344	86.6524	1.15517	6.49459e-07	6.00274e-05	40S ribosomal protein S16	Ribosomal protein S5 domain 2-like superfamily protein
Zm00001d037111	249.101	422.493	0.730718	0.000755739	0.0147761	40S ribosomal protein S17-1	Ribosomal S17 family protein
Zm00001d033105	29.3129	47.9332	0.685194	0.00174169	0.0264123	40S ribosomal protein S19 mitochondrial	ribosomal protein S19
Zm00001d010566	119.476	188.122	0.620047	0.00185009	0.027614	40S ribosomal protein S23-2	Ribosomal protein S12/S23 family protein
Zm00001d012978	115.612	202.459	0.751659	0.00373049	0.0451287	40S ribosomal protein S23-2	Ribosomal protein S12/S23 family protein
Zm00001d036985	40.2351	88.192	1.08029	0.000197397	0.00547449	40S ribosomal protein S24	Ribosomal protein S24e family protein
Zm00001d031743	1.84425	0.0286335	-6.04004	4.6237e-12	1.59001e-09	40S ribosomal protein S4-3	Ribosomal protein S4 (RPS4A) family protein
Zm00001d016072	9.74448	15.4251	0.63851	0.00192524	0.0283851	50S ribosomal protein L21 chloroplastic	Ribosomal protein L21
Zm00001d011993	19.0625	33.6404	0.790939	0.000463321	0.0104477	50S ribosomal protein L27 chloroplastic	ribosomal protein large subunit 27
Zm00001d036464	3.23187	6.597	1.01101	0.0025435	0.0345999	60S acidic ribosomal protein P3-2	60S acidic ribosomal protein family
Zm00001d046317	103.529	188.902	0.839767	0.000157119	0.00465073	60S ribosomal protein L11-1	Ribosomal L5P family protein
Zm00001d011534	120.191	216.118	0.69021	0.000492634	0.0109089	60S ribosomal protein L18a	Ribosomal protein L18ae/LX family protein
Zm00001d050199	8.13314	18.2007	1.1027	6.71456e-07	6.13333e-05	60S ribosomal protein L18a-2	Ribosomal protein L18ae/LX family protein
Zm00001d015300	484.855	780.505	0.639349	6.56064e-05	0.00236021	60S ribosomal protein L19	Ribosomal protein L19e family protein
Zm00001d048382	204.643	316.687	0.586004	0.000626294	0.0129222	60S ribosomal protein L21-1	Translation protein SH3-like family protein
Zm00001d007154	95.3324	175.359	0.847656	0.00393284	0.0470425	60S ribosomal protein L22-2	Ribosomal L22e protein family
Zm00001d015375	104.91	184.228	0.801222	0.00249659	0.0341405	60S ribosomal protein L27a-3	Ribosomal protein L18e/L15 superfamily protein
Zm00001d010030	108.769	67.9696	-0.808784	0.000172701	0.00494906	60S ribosomal protein L29-1	Ribosomal L29e protein family
Zm00001d051662	55.0509	111.813	1.0007	0.00162459	0.0252662	60S ribosomal protein L31	Ribosomal protein L31e family protein
Zm00001d006064	52.1184	95.321	0.824456	0.00269039	0.0360116	60S ribosomal protein L32-1	Ribosomal protein L32e
Zm00001d004349	0	24.9014	11.3893	1.89789e-14	9.44263e-12	60S ribosomal protein L35-1	Ribosomal L29 family protein
Zm00001d051422	82.8524	143.628	0.758015	4.44644e-05	0.00174078	60S ribosomal protein L6%3B Mitochondrial 60S ribosomal protein L6	ribosomal protein L6 family protein
Zm00001d052719	12.5139	22.7902	0.820479	4.59087e-05	0.00178624	60S ribosomal protein L7-1	Ribosomal protein L30/L7 family protein
Zm00001d007698	21.9798	14.0829	-0.794502	1.89262e-05	0.000894081	AAA-type ATPase family protein	AAA-type ATPase family protein
Zm00001d026426	96.4342	59.4018	-0.752554	9.91003e-05	0.00322752	ABC transporter B family member 19	ATP binding cassette subfamily B19
Zm00001d051514	21.1182	12.0711	-0.86663	0.000139448	0.00421299	ABC transporter B family member 2	P-glycoprotein 2
Zm00001d040562	16.3874	10.095	-0.679334	0.000158157	0.00467554	ABC transporter B family member 21	ATP synthase alpha/beta family protein
Zm00001d013254	10.5372	7.03524	-0.640388	0.000718622	0.0143669	ABC transporter B family member 27	transporter associated with antigen processing protein 2
Zm00001d047780	14.5103	9.77231	-0.600896	0.00275767	0.036624	ABC transporter B family member 6	P-glycoprotein 20
Zm00001d049565	1.06321	1.84189	0.810327	0.00174918	0.0265086	ABC transporter B family member 6	ATP binding cassette subfamily B19
Zm00001d009448	0.586928	1.10898	0.896267	0.00162996	0.0253256	ABC transporter B family member 9	P-glycoprotein 11
Zm00001d004361	16.0993	4.59217	-1.86468	7.19488e-25	1.68245e-21	ABC transporter C family member 4	multidrug resistance-associated protein 4
Zm00001d025043	2.81411	1.69545	-0.834049	0.00325619	0.0410344	ABC transporter C family member 4	multidrug resistance-associated protein 4
Zm00001d011091	11.2336	7.76616	-0.613789	0.0026266	0.0354417	ABC transporter D family member 1	peroxisomal ABC transporter 1
Zm00001d049905	5.46097	13.5989	1.28131	3.17127e-09	5.88548e-07	ABC transporter F family member 1	ABC transporter family protein
Zm00001d011315	1.83503	0.840307	-1.20393	1.53253e-05	0.000759254	ABC transporter G family member 40	pleiotropic drug resistance 12
Zm00001d036475	3.19454	1.89269	-0.733026	0.00320056	0.0406528	ABC1 family protein	ABC1 family protein
Zm00001d027723	3.99638	8.49583	1.08108	7.05604e-07	6.39529e-05	ABC-2 type transporter family protein	ABC-2 type transporter family protein
Zm00001d017762	0.643083	7.44614	3.5449	2.51815e-19	2.94422e-16	abh1;abscisic acid 8'-hydroxylase1	cytochrome P450, family 707, subfamily A, polypeptide 1
Zm00001d020717	0.231694	2.27118	3.46161	2.40875e-17	1.81698e-14	abh4;abscisic acid 8'-hydroxylase4	cytochrome P450, family 707, subfamily A, polypeptide 4
Zm00001d018178	1.09925	2.904	1.41305	6.5581e-06	0.000392211	ABSCISIC ACID-INSENSITIVE 5-like protein 5	abscisic acid responsive elements-binding factor 2
Zm00001d052136	4.30418	1.45011	-1.65249	3.55864e-05	0.00146248	acco20;1-aminocyclopropane-1-carboxylate oxidase20:	ethylene-forming enzyme
Zm00001d018211	29.9503	13.358	-1.22246	3.11509e-08	4.52443e-06	acco35;1-aminocyclopropane-1-carboxylate oxidase35:	ethylene-forming enzyme
Zm00001d015870	2.49151	5.24657	0.84092	0.00175705	0.0266107	Acetamidase/Formamidase family protein	Acetamidase/Formamidase family protein
Zm00001d009610	0.427953	1.69086	1.75729	1.94708e-05	0.000912436	Acetamidase/Formamidase family protein	Acetamidase/Formamidase family protein
Zm00001d051043	64.1083	102.535	0.633095	7.47351e-05	0.0026006	Acetolactate synthase/ amino acid binding protein	ACT domain-containing small subunit of acetolactate synthase protein
Zm00001d014294	9.07155	4.90903	-1.03998	1.63387e-06	0.000126308	Acetyl-CoA carboxylase 1	acetyl-CoA carboxylase 1
Zm00001d000133	3.62342	1.65906	-1.17169	0.000422897	0.00971416	Acetyl-coenzyme A synthetase chloroplastic/glyoxysomal	acetyl-CoA synthetase
Zm00001d022106	49.4135	31.9631	-0.675276	3.0941e-05	0.00131311	Acidic leucine-rich nuclear phosphoprotein 32-related protein	Leucine-rich repeat (LRR) family protein
Zm00001d024952	54.8941	28.8046	-1.00127	1.95499e-05	0.000914311	aco2;aconitase2: electrophoretic mobility	aconitase 3
Zm00001d048358	17.9236	11.2151	-0.722429	2.31937e-05	0.00104501	aco3;aconitase3: electrophoretic mobility	aconitase 3
Zm00001d049660	11.6178	19.3818	0.639953	0.00376972	0.0454547	ACR8
Zm00001d029515	7.1885	14.7494	0.920502	0.000335641	0.0081502	ACT domain-containing protein ACR4
Zm00001d010159	14.5862	22.7362	0.604113	0.00267096	0.03585	Actin-1	actin 7
Zm00001d032480	21.6061	55.0066	1.31617	8.9501e-11	2.46223e-08	Actin-7	actin 7
Zm00001d029656	1.99223	5.65012	1.41716	0.000513689	0.0113002	Actin-depolymerizing factor	actin depolymerizing factor 6
Zm00001d026391	19.6921	50.3462	0.835426	0.00250544	0.0341815	Acyl-CoA N-acyltransferases (NAT) superfamily protein	Acyl-CoA N-acyltransferases (NAT) superfamily protein
Zm00001d044446	52.8417	108.806	1.01245	1.16627e-05	0.000617013	Acyl-CoA N-acyltransferases (NAT) superfamily protein	Acyl-CoA N-acyltransferases (NAT) superfamily protein
Zm00001d045251	60.4128	38.4884	-0.701439	0.00243282	0.0335431	Acyl-coenzyme A oxidase	acyl-CoA oxidase 1
Zm00001d040818	5.22147	2.87602	-0.949754	0.000114746	0.00362598	Acyltransferase-like protein chloroplastic	Esterase/lipase/thioesterase family protein
Zm00001d038251	8.85396	5.58973	-0.700167	0.00299166	0.0388122	Adenine nucleotide alpha hydrolases-like superfamily protein	Adenine nucleotide alpha hydrolases-like superfamily protein
Zm00001d046400	49.8608	77.8919	0.606159	0.00137784	0.0227698	Adenine nucleotide transporter BT1 chloroplastic/mitochondrial	Mitochondrial substrate carrier family protein
Zm00001d017204	22.3424	42.4723	0.89792	0.000579787	0.0122097	Adenine phosphoribosyltransferase 2	adenine phosphoribosyl transferase 1
Zm00001d051157	32.2526	20.2619	-0.737306	0.00140119	0.0230166	Adenosine kinase 2	adenosine kinase 2
Zm00001d035124	15.4018	36.0846	1.18118	0.000445071	0.0101142	Adenylate kinase	P-loop containing nucleoside triphosphate hydrolases superfamily protein
Zm00001d033619	3.43154	7.71065	1.12429	3.70424e-07	3.60916e-05	Adenylosuccinate synthetase%2C chloroplastic	adenylosuccinate synthase
Zm00001d028392	36.6317	58.7313	0.631265	0.00075325	0.0147488	adf5;actin depolymerizing factor5	actin depolymerizing factor 5
Zm00001d016411	88.4487	147.488	0.690314	1.07205e-05	0.000577621	ADPATP carrier protein 1 chloroplastic	nucleotide transporter 1
Zm00001d030031	3.1946	7.00802	1.12527	4.93293e-05	0.00189723	ADP-ribosylation factor GTPase-activating protein AGD10	ARF-GAP domain 8
Zm00001d037104	14.3246	28.6681	1.05104	0.000112222	0.00356065	Adrenodoxin-like protein 2 mitochondrial	MITOCHONDRIAL FERREDOXIN 2
Zm00001d027871	44.4134	71.2526	0.640031	0.000297661	0.00747637	adss1;adenylosuccinate synthetase	adenylosuccinate synthase
Zm00001d038080	3.60724	2.0369	-1.03046	0.00182574	0.0273148	agenet domain protein
Zm00001d011096	72.9323	41.055	-0.900818	0.000132076	0.00402668	ago1;argonaute1: Proposed to interact with small RNAs in dorsiventral leaf patterning	Stabilizer of iron transporter SufD / Polynucleotidyl transferase
Zm00001d036917	15.1601	10.7788	-0.608469	0.00245997	0.0337979	ago10b;argonaute10b	Stabilizer of iron transporter SufD / Polynucleotidyl transferase
Zm00001d035747	62.9609	35.2759	-0.869663	0.00035854	0.00856395	ago1a;argonaute1a: Ortholog of Arabidopsis ago1	Stabilizer of iron transporter SufD / Polynucleotidyl transferase
Zm00001d026111	97.7051	47.3597	-1.05939	2.24502e-06	0.000164055	ago1b;argonaute1b: Ortholog of Arabidopsis ago1	Stabilizer of iron transporter SufD / Polynucleotidyl transferase
Zm00001d002650	146.136	81.1224	-0.901888	1.87931e-05	0.000891397	ago1c;argonaute1c: Ortholog of Arabidopsis ago1	Stabilizer of iron transporter SufD / Polynucleotidyl transferase
Zm00001d026300	11.086	3.67555	-1.66295	1.4806e-07	1.66454e-05	ago2b;argonaute2b	Argonaute family protein
Zm00001d030888	10.3444	17.4798	0.71406	8.18064e-05	0.00278857	AI855190;	ADR1-like 1
Zm00001d002334	46.8003	74.1172	0.61021	0.000607932	0.0126139	AICARFT/IMPCHase bienzyme family protein	AICARFT/IMPCHase bienzyme family protein
Zm00001d023741	23.4514	10.8022	-1.16525	7.61786e-10	1.66482e-07	Alanine--tRNA ligase	Alanyl-tRNA synthetase
Zm00001d049333	13.1722	29.6639	1.17783	0.000377501	0.0089347	Alba DNA/RNA-binding protein	Alba DNA/RNA-binding protein
Zm00001d030348	2.79049	1.46253	-0.961689	0.00362739	0.0442016	Alcohol dehydrogenase-like 3	GroES-like zinc-binding dehydrogenase family protein
Zm00001d036933	19.5929	9.87084	-1.05838	0.000100662	0.00325572	Aldehyde dehydrogenase family 2 member C4	aldehyde dehydrogenase 2C4
Zm00001d044339	25.4251	13.421	-1.08622	1.24575e-05	0.000645964	aldh3;aldehyde dehydrogenase3: cDNA sequence similar to rf2; complements E. coli JA111 with defective ALDH	aldehyde dehydrogenase 2C4
Zm00001d042868	2.64023	5.99837	1.26481	1.27067e-05	0.000654478	Aldo-keto reductase family 4 member C9	NAD(P)-linked oxidoreductase superfamily protein
Zm00001d038365	3.81931	19.2637	2.31097	3.25475e-24	6.91901e-21	Aldo-keto reductase family 4 member C9	NAD(P)-linked oxidoreductase superfamily protein
Zm00001d021140	6.53726	13.3732	0.997674	9.37969e-06	0.000520985	Aleurone layer morphogenesis protein; protein
Zm00001d026635	21.3254	12.8309	-0.89383	6.98094e-05	0.00245847	Allantoinase	allantoinase
Zm00001d038607	21.0697	47.885	1.35485	7.96416e-07	7.04819e-05	Allyl alcohol dehydrogenase-like protein
Zm00001d023376	55.6622	24.8359	-1.1951	0.00035551	0.00851767	alp1;aluminum-induced protein homolog1: leaf cDNA csu359 similar to wheat aluminum-induced protein
Zm00001d015844	22.68	12.3925	-0.927517	1.10592e-05	0.000591782	alpha/beta hydrolase family protein
Zm00001d006778	7.07811	3.76618	-0.644137	0.00120195	0.0206665	alpha/beta-Hydrolases superfamily protein	alpha/beta-Hydrolases superfamily protein
Zm00001d027267	13.7449	21.0762	0.617575	0.000531362	0.0115477	alpha/beta-Hydrolases superfamily protein	alpha/beta-Hydrolases superfamily protein
Zm00001d044704	5.46632	7.33668	0.628316	0.00115445	0.0201011	alpha/beta-Hydrolases superfamily protein	alpha/beta-Hydrolases superfamily protein
Zm00001d005762	12.6713	21.952	0.688644	0.000659979	0.0134083	alpha/beta-Hydrolases superfamily protein	alpha/beta-Hydrolases superfamily protein
Zm00001d024669	98.6627	43.7737	-1.23009	0.000239493	0.00625732	Alpha-humulene/(-)-(E)-beta-caryophyllene synthase	terpene synthase 21
Zm00001d052493	18.5625	10.9344	-0.81885	0.00303945	0.0391784	Aluminium induced protein with YGL and LRDR motifs	Aluminium induced protein with YGL and LRDR motifs
Zm00001d038332	4.77779	9.65965	0.975852	4.13237e-05	0.00166107	Amidophosphoribosyltransferase	GLN phosphoribosyl pyrophosphate amidotransferase 1
Zm00001d010197	3.17499	6.98542	1.11995	3.1874e-06	0.000223989	Amidophosphoribosyltransferase	GLN phosphoribosyl pyrophosphate amidotransferase 1
Zm00001d025103	1.20695	0.594445	-1.05049	0.00399982	0.047454	amo1;amine oxidase1: single copy rice cDNA rz69	Copper amine oxidase family protein
Zm00001d037981	6.31796	2.18791	-1.59888	1.40739e-05	0.000709274	Anaphase-promoting complex subunit 1	E3 ubiquitin ligase, putative
Zm00001d037979	11.621	7.45959	-0.677377	0.00214533	0.0306828	Anaphase-promoting complex subunit 1	E3 ubiquitin ligase, putative
Zm00001d050192	0.7882	1.56932	0.982011	0.0042323	0.049499	ankyrin repeat family protein	gated outwardly-rectifying K+ channel
Zm00001d037384	10.4435	5.83505	-0.912508	0.000532224	0.0115557	Anthocyanidin 3-O-glucosyltransferase	UDP-glucosyl transferase 71B5
Zm00001d012785	2.91248	1.22464	-1.31366	1.68833e-05	0.000810676	Anthocyanidin 5%2C3-O-glucosyltransferase	UDP-glucosyl transferase 88A1
Zm00001d026371	10.5566	2.92055	-1.86132	6.10116e-15	3.47974e-12	Anthocyanidin reductase	NAD(P)-binding Rossmann-fold superfamily protein
Zm00001d018090	36.405	73.4172	1.0149	3.07954e-09	5.76095e-07	anx2;annexin2:	annexin 7
Zm00001d034387	8.90167	4.4125	-1.09427	1.10549e-06	9.3324e-05	ao1;aldehyde oxidase1: functionally cloned (Sekimoto et al 1997)	abscisic aldehyde oxidase 3
Zm00001d034388	5.27209	2.75376	-0.951478	7.46163e-05	0.00260034	ao4;aldehyde oxidase4	aldehyde oxidase 2
Zm00001d048021	200.138	115.522	-0.838616	0.000632779	0.0129797	aos1;allene oxide synthase1: expression induction by herbivory and methyl jasmonate	allene oxide synthase
Zm00001d048511	13.5199	11.6397	-0.598107	0.00140504	0.0230564	AP-2 complex subunit alpha-2	Adaptor protein complex AP-2, alpha subunit
Zm00001d048004	44.6097	29.3113	-0.67905	0.000533832	0.0115799	AP2-like ethylene-responsive transcription factor ANT	Integrase-type DNA-binding superfamily protein
Zm00001d047992	18.4705	28.3341	0.597483	0.00190819	0.0282413	AP-3 complex subunit sigma	Clathrin adaptor complex small chain family protein
Zm00001d027701	20.995	13.1099	-0.722168	0.00016768	0.00485408	Appr-1-p processing enzyme family protein	appr-1-p processing enzyme family protein
Zm00001d021596	2.81425	7.65355	1.44689	2.6374e-08	3.9534e-06	aprl1;adenosine 5'-phosphosulfate reductase-like1:	APS reductase 3
Zm00001d006467	3.97849	9.69615	1.28477	4.59594e-06	0.0003002	aprl2;adenosine 5'-phosphosulfate reductase-like2:
Zm00001d019563	141.485	82.9065	-0.829524	4.62321e-05	0.00179583	Aquaporin PIP2-1	plasma membrane intrinsic protein 2
Zm00001d010434	3.48656	8.35223	1.18619	0.000160623	0.00472453	Arabinogalactan peptide 20	arabinogalactan protein 16
Zm00001d011953	326.881	186.701	-0.850359	0.000212295	0.00573909	arftf25;ARF-transcription factor 25: Locus designated and assigned to a transcription factor family by the GRASSIUS project (Yilmaz et al 2009)	auxin response factor 2
Zm00001d034838	4.72848	8.22927	0.742445	0.000431339	0.0098693	Arginine decarboxylase
Zm00001d042706	5.00567	1.62806	-1.70644	0.000237449	0.00621781	ARM repeat superfamily protein	ARM repeat superfamily protein
Zm00001d045655	22.8471	12.0504	-1.0068	1.31409e-07	1.52122e-05	ARM repeat superfamily protein	ARM repeat superfamily protein
Zm00001d043305	11.3271	6.27079	-0.823381	0.0014064	0.0230625	ARM repeat superfamily protein	ARM repeat superfamily protein
Zm00001d052445	6.76543	4.19267	-0.775565	0.000388196	0.00913236	ARM repeat superfamily protein	ARM repeat superfamily protein
Zm00001d045725	15.6509	9.48638	-0.753224	0.000364484	0.00867933	ARM repeat superfamily protein	ARM repeat superfamily protein
Zm00001d033632	10.2225	6.86454	-0.633701	0.00166848	0.02577	ARM repeat superfamily protein	ARM repeat superfamily protein
Zm00001d033333	13.0831	8.8462	-0.613253	0.0003073	0.00763646	ARM repeat superfamily protein	ARM repeat superfamily protein
Zm00001d004737	14.2734	6.94023	-1.06803	9.70593e-06	0.000536557	Armadillo/beta-catenin-like repeat ; C2 calcium/lipid-binding domain (CaLB) protein	Armadillo/beta-catenin-like repeat ; C2 calcium/lipid-binding domain (CaLB) protein
Zm00001d018380	23.2149	15.4051	-0.656489	0.000644086	0.013154	arr8;ARR-B-transcription factor 8: Locus designated and assigned to a transcription factor family by the GRASSIUS project (Yilmaz et al 2009)	response regulator 12
Zm00001d047736	0.789102	1.7215	1.06934	0.00123386	0.0211375	asn4;asparagine synthetase4:	glutamine-dependent asparagine synthase 1
Zm00001d051761	41.554	23.9338	-0.839493	3.06956e-05	0.00130744	Aspartyl protease APCB1	Eukaryotic aspartyl protease family protein
Zm00001d004734	6.29485	10.43	0.668995	0.00124393	0.0212632	Aspartyl protease APCB1	Eukaryotic aspartyl protease family protein
Zm00001d003040	21.3373	13.9364	-0.667546	0.000138121	0.00418119	ATBRCA1	breast cancer associated RING 1
Zm00001d001784	0.127903	0.649053	2.67264	0.000832778	0.0160145	AT-hook motif nuclear-localized protein 5	AT hook motif DNA-binding family protein
Zm00001d033922	1.04752	3.07934	1.50657	6.17845e-06	0.000375395	ATP synthase
Zm00001d047789	7.38069	15.3516	0.980939	3.77202e-05	0.00153935	ATP synthase B chain	ATPase, F0 complex, subunit B/B\', bacterial/chloroplast
Zm00001d045430	87.5513	171.258	0.924857	2.61059e-08	3.93845e-06	ATP-dependent Clp protease proteolytic subunit	CLP protease proteolytic subunit 2
Zm00001d015212	9.12791	4.83606	-0.931089	1.64576e-06	0.000126344	ATP-dependent DNA helicase Q-like 4A
Zm00001d022176	15.2215	10.3235	-0.605168	0.000870756	0.0165408	ATP-dependent RNA helicase DEAH12 chloroplastic	helicase domain-containing protein / IBR domain-containing protein / zinc finger protein-related
Zm00001d039355	7.98526	5.29955	-0.647149	0.00285123	0.0375443	atx4;arabidopsis trithorax homolog4:	SET domain protein 16
Zm00001d037084	18.9329	11.7062	-0.752293	0.000314585	0.00773528	AUGMIN subunit 3
Zm00001d015493	5.66326	3.36238	-0.887451	5.45245e-05	0.00205314	Autophagy-related protein 11
Zm00001d015575	0.967081	2.40509	1.97283	2.72007e-05	0.00118227	Autophagy-related protein 11
Zm00001d038156	4.84492	2.70934	-0.840376	0.00147687	0.0236705	Autophagy-related protein 18g
Zm00001d010315	4.94853	3.01296	-0.744184	0.000153052	0.00455339	Autophagy-related protein 18g	homolog of yeast autophagy 18 (ATG18) H
Zm00001d002257	59.9372	30.987	-1.00613	0.000663916	0.0134766	Autophagy-related protein 8c	Ubiquitin-like superfamily protein
Zm00001d043431	19.5865	12.7618	-0.700288	0.0001756	0.00502597	Auxin response factor 11	Transcriptional factor B3 family protein / auxin-responsive factor AUX/IAA-related
Zm00001d017284	12.2031	7.36583	-0.765113	0.000290623	0.0073232	Auxin response factor 16	auxin response factor 10
Zm00001d001945	15.8953	8.62679	-0.955592	6.45281e-07	6.00274e-05	Auxin response factor 4	Transcriptional factor B3 family protein / auxin-responsive factor AUX/IAA-related
Zm00001d026540	11.11	7.25683	-0.658404	0.00124755	0.0213096	Auxin response factor 5	Transcriptional factor B3 family protein / auxin-responsive factor AUX/IAA-related
Zm00001d031064	30.191	20.6889	-0.59367	0.00122074	0.0209742	Auxin response factor 6	auxin response factor 6
Zm00001d003601	135.048	76.9529	-0.855293	3.33793e-05	0.00139632	Auxin response factor 6	auxin response factor 1
Zm00001d039267	2.55426	1.26225	-1.1513	0.00240742	0.0333691	Auxin response factor 7	auxin response factor 11
Zm00001d048669	9.78493	6.71789	-0.666454	0.000850702	0.0162719	Auxin-induced beta-glucosidase%3B Putative O-Glycosyl hydrolase superfamily protein	beta-xylosidase 2
Zm00001d016277	137.814	84.2543	-0.769496	1.26598e-05	0.000653567	Auxin-responsive protein IAA26	phytochrome-associated protein 1
Zm00001d042460	3.80406	2.52714	-0.917377	0.000142308	0.00426633	B3 domain-containing protein	Transcriptional factor B3 family protein
Zm00001d027939	53.9607	89.2028	0.697432	0.0021273	0.0304995	B3 domain-containing protein	AP2/B3-like transcriptional factor family protein
Zm00001d006597	15.5117	8.41048	-1.00961	3.55136e-05	0.00146206	B3 domain-containing transcription factor VAL3	HSI2-like 1
Zm00001d006198	12.0036	6.20259	-1.02567	7.30644e-06	0.000434253	B-box zinc finger protein 19	B-box type zinc finger family protein
Zm00001d017514	1.88627	0.973543	-0.971678	0.00187504	0.0278455	BEACH domain-containing protein C2	WD-40 repeat family protein / beige-related
Zm00001d034810	5.4834	3.23965	-0.828769	0.000202435	0.00553654	BEACH domain-containing protein C2	binding
Zm00001d002715	7.62766	4.62178	-0.790902	0.000519289	0.0113912	BEACH domain-containing protein C2	WD-40 repeat family protein / beige-related
Zm00001d011984	4.21735	2.18628	-1.02404	0.000924095	0.0171773	Beclin-1-like protein	AUTOPHAGY 6
Zm00001d010060	2.81182	1.33259	-1.13054	0.000720602	0.0143669	BEL1-like homeodomain protein 9	POX (plant homeobox) family protein
Zm00001d042864	31.4398	19.8005	-0.757274	8.77424e-06	0.000494078	BEL1-like homeodomain protein 9	BEL1-like homeodomain 8
Zm00001d039613	28.6828	47.6544	0.685213	6.81123e-05	0.00242022	BEST Arabidopsis thaliana protein match is: copper ion binding (TAIR:AT4G32610.1)
Zm00001d039771	3.28114	5.85617	0.926641	0.00166283	0.0257167	BEST Arabidopsis thaliana protein match is: transcription factor-related (TAIR:AT4G18650.1)
Zm00001d052020	6.00784	10.4166	0.750312	0.000349119	0.00840762	beta-12-N-acetylglucosaminyltransferase II	beta-1,2-N-acetylglucosaminyltransferase II
Zm00001d044164	5.99164	3.62694	-0.598596	0.0035192	0.0433215	Beta-adaptin-like protein A	adaptin family protein
Zm00001d029164	3.47185	0.969386	-1.86705	0.000256276	0.00661453	Beta-amylase	beta-amylase 3
Zm00001d014947	3.81071	0.900295	-2.21696	8.07039e-07	7.07231e-05	Beta-fructofuranosidase 1%3B Invertase	Glycosyl hydrolases family 32 protein
Zm00001d041991	17.0447	10.6216	-0.71968	0.000593738	0.012452	Beta-fructofuranosidase insoluble isoenzyme CWINV3	Glycosyl hydrolases family 32 protein
Zm00001d027803	102.502	59.9984	-0.774762	0.000118171	0.00368934	Beta-galactosidase	beta-galactosidase 3
Zm00001d048440	82.3335	53.6495	-0.658307	0.00026456	0.00676587	Beta-galactosidase 5	beta-galactosidase 3
Zm00001d026436	13.8185	23.7383	0.732287	0.00249072	0.0341002	Bifunctional inhibitor/lipid-transfer protein/seed storage 2S albumin superfamily protein	Bifunctional inhibitor/lipid-transfer protein/seed storage 2S albumin superfamily protein
Zm00001d003757	14.7729	25.743	0.788465	0.000910095	0.0169846	Bifunctional inhibitor/lipid-transfer protein/seed storage 2S albumin superfamily protein	Bifunctional inhibitor/lipid-transfer protein/seed storage 2S albumin superfamily protein
Zm00001d018915	0	2.47516	9.67892	1.8521e-10	4.81216e-08	Bifunctional inhibitor/lipid-transfer protein/seed storage 2S albumin superfamily protein
Zm00001d030561	14.0769	6.77292	-1.13077	0.00143722	0.0233388	Bifunctional nuclease 1	Wound-responsive family protein
Zm00001d010867	36.8163	65.4622	0.638155	0.000705084	0.0141739	Bifunctional protein FolD 2	Amino acid dehydrogenase family protein
Zm00001d050844	3.18688	5.61623	0.782042	0.00146838	0.0236309	Bifunctional riboflavin biosynthesis protein RIBA 1 chloroplastic	GTP cyclohydrolase II
Zm00001d023839	12.0541	5.93886	-1.07112	1.28693e-06	0.000104855	binding	binding
Zm00001d037377	3.00961	1.9242	-0.906512	0.000313688	0.00773528	binding	binding
Zm00001d045783	8.255	5.02798	-0.819958	0.00257336	0.0348439	binding	binding
Zm00001d022396	16.2203	10.1796	-0.739965	9.4547e-05	0.00311832	binding	binding
Zm00001d009983	4.283	7.75868	0.778808	0.000419461	0.00965421	Binding protein
Zm00001d021636	13.7551	8.35905	-0.767738	1.12888e-05	0.000601317	binding;calmodulin binding	binding;calmodulin binding
Zm00001d054043	27.3627	13.064	-1.11567	0.000458548	0.0103701	bip2;Binding protein homolog2: cDNA	Heat shock protein 70 (Hsp 70) family protein
Zm00001d026126	1.12213	3.84939	1.73896	5.82724e-07	5.45057e-05	bnl10.13a; probable serine/threonine-protein kinase PIX13	Protein kinase superfamily protein
Zm00001d019513	0.882757	3.13348	1.77196	9.2114e-05	0.00305965	bpd1;BTB/POZ domain1: encodes BTB/POZ domain protein orthologous to AT3G06190.1	BTB-POZ and MATH domain 2
Zm00001d037297	13.3983	8.26561	-0.750938	0.000116756	0.00365983	BRASSINOSTEROID INSENSITIVE 1-associated receptor kinase 1%3B Putative leucine-rich repeat receptor-like protein kinase family protein	NSP-interacting kinase 1
Zm00001d053617	1.17344	0.361139	-1.90239	0.00101081	0.0183568	brc1;brassinosteroid catabolism1: member of BR catabolic gene family	Cytochrome P450 superfamily protein
Zm00001d022564	10.5111	6.60975	-0.715556	3.68825e-05	0.00151044	BRCT domain-containing protein	transcription coactivators
Zm00001d033180	34.0386	15.1488	-1.3008	1.62841e-05	0.000791657	brd1;brassinosteroid-deficient dwarf1: Mutant plants have essentially no internode elongation and exhibit no etiolation response when germinated in the dark.	brassinosteroid-6-oxidase 2
Zm00001d011721	46.5754	30.0666	-0.663297	0.000726711	0.0144256	bri1a;brassinosteroid insensitive1a: Encodes a brassinosteroid receptor	Leucine-rich receptor-like protein kinase family protein
Zm00001d013256	16.2443	26.3446	0.660324	0.00157742	0.0247559	Brittle stalk-2-like protein 4	COBRA-like extracellular glycosyl-phosphatidyl inositol-anchored protein family
Zm00001d023262	48.2083	28.9258	-0.820356	6.58512e-05	0.00236268	brk3;brick3: Involved in formation of epidermal cell lobes as well as for properly polarized divisions of stomatal subsidiary mother cells.	transcription activators
Zm00001d001858	1.90166	3.36282	0.744934	0.00405685	0.0480301	BTB/POZ domain-containing protein	Phototropic-responsive NPH3 family protein
Zm00001d030786	0.611032	2.31794	1.99945	0.00105623	0.0188684	Bundle sheath defective protein 2	DnaJ/Hsp40 cysteine-rich domain superfamily protein
Zm00001d029356	9.95936	4.48507	-1.19602	1.04897e-07	1.27094e-05	bx11;benzoxazinone synthesis11:	O-methyltransferase family protein
Zm00001d029353	6.96082	3.07731	-1.23179	2.09397e-06	0.000154465	bx12;benzoxazinone synthesis12:	O-methyltransferase family protein
Zm00001d016732	21.6906	37.3193	0.696142	4.92087e-05	0.00189571	bZIP protein	bZIP protein
Zm00001d015153	13.8844	50.2348	1.85193	3.47883e-12	1.23535e-09	BZIP transcription factor	basic leucine-zipper 44
Zm00001d038223	15.0534	9.99945	-0.642733	0.00193524	0.0284973	Bzip transcription factor-like; protein	Protein of unknown function (DUF630 and DUF632)
Zm00001d043992	1.1835	2.8533	1.24201	0.00172694	0.0262909	bzip1;bZIP transcription factor1:	G-box binding factor 3
Zm00001d037396	2.88659	1.7015	-0.799452	0.00147532	0.0236618	C2 and GRAM domain-containing protein	C2 calcium/lipid-binding and GRAM domain containing protein
Zm00001d019226	1.55766	3.33999	1.09383	0.000267828	0.00680809	Cadmium/zinc-transporting ATPase HMA2	heavy metal atpase 2
Zm00001d052010	1.4939	5.56223	1.80594	1.71317e-07	1.88079e-05	Calcineurin subunit B	Calcium-binding EF-hand family protein
Zm00001d037125	7.13451	4.51316	-0.702547	0.000601639	0.0125502	Calcium-binding EF hand family protein	Calcium-binding EF hand family protein
Zm00001d011222	27.5189	42.0804	0.589924	0.00213131	0.0305384	Calcium-binding EF hand family protein	Calcium-binding EF hand family protein
Zm00001d014325	2.29147	9.46177	1.97233	1.45414e-06	0.000116053	Calcium-binding EF-hand family protein	Calcium-binding EF-hand family protein
Zm00001d046749	142.879	97.3519	-0.615475	0.000179571	0.00510218	Calcium-dependent lipid-binding (CaLB domain) plant phosphoribosyltransferase family protein	Calcium-dependent lipid-binding (CaLB domain) plant phosphoribosyltransferase family protein
Zm00001d053262	1.77916	1.199	-0.852674	0.00179661	0.0269827	calcium-dependent lipid-binding family protein	calcium-dependent lipid-binding family protein
Zm00001d028889	3.7496	7.84652	1.07263	2.53795e-05	0.001124	Calcium-dependent phosphotriesterase superfamily protein	Calcium-dependent phosphotriesterase superfamily protein
Zm00001d029758	14.1373	9.21813	-0.727552	0.00016759	0.00485408	Calcium-dependent protein kinase 6	Calcium-dependent protein kinase family protein
Zm00001d027480	13.2999	9.30803	-0.69083	0.00060761	0.0126139	Calcium-dependent protein kinase 6	calcium-dependent protein kinase 6
Zm00001d038576	1.73829	0.802914	-1.19653	0.000156575	0.00464049	Calcium-transporting ATPase 4 plasma membrane-type	autoinhibited Ca(2+)-ATPase, isoform 4
Zm00001d031543	9.83472	5.32984	-0.975892	7.77948e-07	6.94334e-05	Calcium-transporting ATPase 9 plasma membrane-type	autoinhibited Ca2+ -ATPase, isoform 8
Zm00001d030266	15.7213	8.44371	-0.960453	6.31411e-05	0.00230342	Callose synthase 10	glucan synthase-like 8
Zm00001d043428	20.8701	14.4011	-0.596187	0.00292972	0.038273	Callose synthase 11	glucan synthase-like 5
Zm00001d018560	3.88448	1.61019	-1.35854	0.00167099	0.0257747	Callose synthase 3	glucan synthase-like 12
Zm00001d014866	13.7281	6.11013	-1.24178	0.000137644	0.00417563	Callose synthase 3	callose synthase 1
Zm00001d027392	18.1941	9.37356	-0.968583	1.52834e-05	0.000758782	Callose synthase 9	glucan synthase-like 10
Zm00001d047597	42.2049	79.9151	0.876004	1.24585e-05	0.000645964	Calmodulin-7	calmodulin 5
Zm00001d023843	1.17204	3.14994	1.38366	9.2238e-07	7.90071e-05	Calmodulin-binding protein 60 G	Calmodulin-binding protein
Zm00001d003197	0.187721	1.06143	3.02493	0.000220569	0.00591489	Calmodulin-like protein 2	EF hand calcium-binding protein family
Zm00001d019283	314.976	178.484	-0.842639	2.49094e-05	0.00110738	Calreticulin	calreticulin 1a
Zm00001d005460	7.09304	2.95491	-1.3424	5.75444e-07	5.40409e-05	Calreticulin-2	calreticulin 1a
Zm00001d043258	0.148327	3.15343	3.91256	8.31624e-09	1.41633e-06	Caltractin	pinoid-binding protein 1
Zm00001d030818	1.30595	0.373495	-1.67442	0.00254121	0.0345889	Camelliol C synthase	camelliol C synthase 1
Zm00001d033902	23.601	43.6001	0.85253	7.77469e-05	0.00268543	CAP (Cysteine-rich secretory proteins Antigen 5 and Pathogenesis-related 1 protein) superfamily protein	CAP (Cysteine-rich secretory proteins, Antigen 5, and Pathogenesis-related 1 protein) superfamily protein
Zm00001d036234	3.29636	11.7793	1.85462	1.2661e-05	0.000653567	Carboxylic ester hydrolase/ hydrolase%2C acting on ester bond	SGNH hydrolase-type esterase superfamily protein
Zm00001d047888	30.8189	50.6065	0.690647	0.0014219	0.0232354	Catalytic/ oxidoreductase%2C acting on NADH or NADPH	LYR family of Fe/S cluster biogenesis protein
Zm00001d023450	1.84481	0.511726	-1.94081	0.000536237	0.0116105	Cationic amino acid transporter 6 chloroplastic	cationic amino acid transporter 6
Zm00001d025983	9.85491	5.85274	-0.810296	0.00182152	0.0272692	Cationic amino acid transporter 6 chloroplastic	cationic amino acid transporter 7
Zm00001d044533	36.2189	20.8217	-0.850505	0.00010096	0.00326086	cax3;calcium exchanger3: Expression affected by ABP4	cation exchanger 1
Zm00001d022272	7.51245	5.04489	-0.617598	0.00296121	0.0385789	CBL-interacting serine/threonine-protein kinase 1	CBL-interacting protein kinase 1
Zm00001d052340	28.4617	45.4073	0.632977	0.000240066	0.00626528	CBL-interacting serine/threonine-protein kinase 10	SOS3-interacting protein 1
Zm00001d043038	6.97116	12.3748	0.658526	0.000876979	0.0166185	CBL-interacting serine/threonine-protein kinase 10	SOS3-interacting protein 1
Zm00001d043389	44.4607	82.2737	0.861498	0.000107815	0.00345361	CBL-interacting serine/threonine-protein kinase 18	CBL-interacting protein kinase 12
Zm00001d008901	1.88279	0.861397	-1.25496	0.00223322	0.0315969	CBL-interacting serine/threonine-protein kinase 20	CBL-interacting protein kinase 20
Zm00001d033316	10.5514	21.9698	1.02672	4.93613e-08	6.75009e-06	CBL-interacting serine/threonine-protein kinase 4	CBL-interacting protein kinase 4
Zm00001d048460	6.24939	10.1153	0.668809	0.00109411	0.019353	CBL-interacting serine/threonine-protein kinase 9	CBL-interacting protein kinase 9
Zm00001d013933	11.0953	7.60723	-0.639546	0.00262542	0.0354417	CBS domain-containing protein CBSX5	Cystathionine beta-synthase (CBS) family protein
Zm00001d032768	0.004708	0.477347	5.67499	6.2127e-06	0.000375395	CCT motif family protein	CCT motif family protein
Zm00001d019279	7.73962	4.66907	-0.817822	0.000666704	0.0135199	cda1;cytidine deaminase1	Cytidine/deoxycytidylate deaminase family protein
Zm00001d034368	9.23933	17.2526	0.827726	9.9369e-05	0.00323177	cdj1;chaperone DNA J homolog1: leaf cDNA csu63	DNAJ homologue 2
Zm00001d013109	0.908716	2.28919	1.36981	3.47056e-05	0.00144139	cdpk10;calcium-dependent protein kinase 10:	calcium dependent protein kinase 1
Zm00001d036008	19.4667	31.6406	0.659471	0.000347372	0.00837418	cdpk14;calcium dependent protein kinase14:	phosphoenolpyruvate carboxylase-related kinase 1
Zm00001d006479	19.9109	13.7807	-0.58507	0.00287313	0.0377553	cdpk3;calcium dependent protein kinase3: full-length cDNA	calmodulin-domain protein kinase 9
Zm00001d045354	18.2113	89.4589	2.27214	4.95422e-36	2.89624e-32	CDT1-like protein a chloroplastic	homolog of yeast CDT1 A
Zm00001d012320	1.79264	4.66589	1.15392	5.18766e-06	0.000328748	Cell division control protein 6 homolog B	Cell division control, Cdc6
Zm00001d017725	1.37817	0.483665	-1.59781	0.00296395	0.0385907	Cell division cycle 20.1 cofactor of APC complex	Transducin family protein / WD-40 repeat family protein
Zm00001d023283	23.2692	14.3457	-0.738057	3.28476e-05	0.00137901	cell division cycle 45	cell division cycle 45
Zm00001d010039	29.9036	17.6723	-0.818827	1.17697e-05	0.000621273	Cellulase containing protein
Zm00001d028820	24.9612	44.0004	0.785516	0.000974916	0.0178384	Chaperone DnaJ-domain superfamily protein	Chaperone DnaJ-domain superfamily protein
Zm00001d006942	13.3317	27.9407	1.04231	4.99767e-06	0.000318434	Chaperone DnaJ-domain superfamily protein	Chaperone DnaJ-domain superfamily protein
Zm00001d018297	18.3681	39.4848	1.07901	1.95436e-08	3.08789e-06	Chaperone DnaJ-domain superfamily protein	Chaperone DnaJ-domain superfamily protein
Zm00001d032084	0.484525	2.32489	2.12558	0.00203806	0.0295135	Chaperone DnaJ-domain superfamily protein	Chaperone DnaJ-domain superfamily protein
Zm00001d045036	0.342643	1.50219	2.31398	0.000820739	0.0158351	Chaperone DnaJ-domain superfamily protein	Chaperone DnaJ-domain superfamily protein
Zm00001d035974	31.0281	66.4539	1.0629	8.11444e-08	1.03124e-05	Chaperone protein dnaJ	gametophytic factor 2
Zm00001d020973	9.17597	5.61541	-0.842731	0.000207124	0.00563185	Chaperone protein dnaJ 10	DNAJ heat shock N-terminal domain-containing protein
Zm00001d014790	9.36656	2.38528	-2.32791	3.00016e-05	0.00128726	Chaperone protein dnaJ 11	Chaperone DnaJ-domain superfamily protein
Zm00001d033210	670.26	1114.99	0.68797	0.000435185	0.00993786	Chaperone protein dnaJ 3	DNAJ homologue 2
Zm00001d035975	44.5725	96.6798	1.07789	6.03355e-10	1.39692e-07	Chaperone protein dnaJ GFA2 mitochondrial	gametophytic factor 2
Zm00001d049192	9.96662	5.35631	-0.944555	0.000897113	0.016851	chaperone protein dnaJ-related
Zm00001d016714	17.2413	27.929	0.64007	0.00030601	0.00762684	chaperone protein dnaJ-related	chaperone protein dnaJ-related
Zm00001d017567	2.51525	5.58918	1.13622	0.00299257	0.0388122	Chaperonin 60 subunit beta 2 chloroplastic	chaperonin 60 beta
Zm00001d045544	24.0397	64.2503	1.40642	4.1883e-10	9.89286e-08	Chaperonin 60 subunit beta 2 chloroplastic	chaperonin 60 beta
Zm00001d050341	5.44909	12.7949	1.22535	0.00142408	0.0232529	Chaperonin-like RbcX protein	Chaperonin-like RbcX protein
Zm00001d034635	19.3831	31.167	0.644463	0.00150263	0.0239156	chi1;chalcone flavanone isomerase1: genomic sequence	Chalcone-flavanone isomerase family protein
Zm00001d031676	10.3896	7.74609	-0.672176	0.00154744	0.0243836	Chitin elicitor receptor kinase 1	chitin elicitor receptor kinase 1
Zm00001d026603	5.83388	3.5175	-0.813914	6.90499e-05	0.0024407	chlh1;Mg chelatase subunit H 1	magnesium-chelatase subunit chlH, chloroplast, putative / Mg-protoporphyrin IX chelatase, putative (CHLH)
Zm00001d015385	12.1522	20.5609	0.70601	0.00126358	0.0215362	Chlorophyll a-b binding protein 6 chloroplastic	photosystem I light harvesting complex gene 1
Zm00001d004531	0.0926755	0.848083	3.59874	3.96584e-05	0.00160631	Chlorophyllide a oxygenase chloroplastic	Pheophorbide a oxygenase family protein with Rieske [2Fe-2S] domain
Zm00001d047067	9.95317	19.5704	0.929109	0.00423507	0.049499	chloroplast chaperonin 10	GroES-like family protein
Zm00001d035169	20.9489	42.9633	1.01525	7.56301e-06	0.000444743	Chloroplast J-like domain 1	Chloroplast J-like domain 1
Zm00001d032926	0.279404	1.32701	2.56899	5.28428e-05	0.00200597	chph2;chlorophyllase2: encodes a chlorophyllase	chlorophyllase 2
Zm00001d044283	4.80387	2.45353	-1.01393	0.000350418	0.00843023	Chromatin modification-related protein EAF1 B	Helicase/SANT-associated, DNA binding protein
Zm00001d044281	3.28897	1.8722	-0.877909	0.000579794	0.0122097	Chromatin modification-related protein EAF1 B	Helicase/SANT-associated, DNA binding protein
Zm00001d032263	41.9907	25.5418	-0.812018	0.00115144	0.0200636	Chromatin remodeling protein EBS	PHD finger family protein / bromo-adjacent homology (BAH) domain-containing protein
Zm00001d043613	8.24134	15.6139	0.931068	0.000123942	0.00382021	CHY-type/CTCHY-type/RING-type Zinc finger protein	CHY-type/CTCHY-type/RING-type Zinc finger protein
Zm00001d000080	9.60215	6.20282	-0.651798	0.00266529	0.0357985	cipk8;calcineurin B-like-interacting protein kinase8:	CBL-interacting protein kinase 8
Zm00001d032664	1.94983	0.770619	-1.40861	0.000436905	0.00995768	ckx6;cytokinin oxidase6	cytokinin oxidase/dehydrogenase 6
Zm00001d008869	4.49695	2.8812	-0.676789	0.00295675	0.0385614	Class III HD-Zip III protein HB8%3B Putative homeobox/bZIP/lipid-binding protein family	Homeobox-leucine zipper family protein / lipid-binding START domain-containing protein
Zm00001d005090	33.8675	16.7634	-1.06948	1.26171e-06	0.000103522	Clathrin heavy chain 2	Clathrin, heavy chain
Zm00001d044614	34.8605	18.8361	-0.982749	3.82541e-05	0.00155301	Clathrin heavy chain 2	Clathrin, heavy chain
Zm00001d052308	35.9876	20.2056	-0.911457	1.33262e-05	0.000678912	Clathrin heavy chain 2	Clathrin, heavy chain
Zm00001d012897	5.45545	3.16754	-0.84953	0.00160446	0.0251128	Clathrin heavy chain 2	Clathrin, heavy chain
Zm00001d014898	44.5342	31.5366	-0.714604	0.000318908	0.00782512	Clathrin light chain 2	Clathrin light chain protein
Zm00001d004154	15.0539	8.65014	-0.877941	0.00143403	0.0233195	Cleavage and polyadenylation specificity factor subunit 1	cleavage and polyadenylation specificity factor 160
Zm00001d003087	12.9425	9.17954	-0.828731	0.000264744	0.00676587	CLIP-associated protein	CLIP-associated protein
Zm00001d025817	15.117	10.6463	-0.69967	0.00208958	0.0300693	CLIP-associated protein	CLIP-associated protein
Zm00001d050822	23.243	13.1194	-0.874641	1.65988e-05	0.000804738	CLP protease regulatory subunit CLPX3 mitochondrial	ATP-dependent Clp protease
Zm00001d003857	189.197	122.177	-0.68168	0.00228021	0.032082	clx1;calnexin homolog1: low copy number	calnexin 1
Zm00001d012674	32.3372	19.2594	-0.767181	0.00332509	0.0416464	cmu1;chorismate mutase1: function largely predicted; protein heterodimerizes with fungal chorismate mutase	chorismate mutase 3
Zm00001d024876	2.1155	4.12473	0.912065	0.000658149	0.0133944	Coatomer subunit beta-1	Coatomer, beta subunit
Zm00001d046468	4.0337	2.20396	-0.918621	0.00238375	0.0332302	Coatomer subunit beta'-3	structural molecules
Zm00001d023880	6.71794	10.5779	0.590716	0.00418934	0.0491598	Cofactor-independent phosphoglycerate mutase	Cofactor-independent phosphoglycerate mutase
Zm00001d031431	16.8905	32.0066	0.931121	0.00194954	0.0286537	complex I subunit
Zm00001d044581	19.6214	12.9006	-0.646858	0.000325139	0.00794468	Condensin complex subunit 2
Zm00001d006499	16.4499	11.0218	-0.649282	0.000708486	0.0142208	Condensin-2 complex subunit H2
Zm00001d021635	9.76251	6.9134	-0.598097	0.00251187	0.0342493	Condensin-2 complex subunit H2
Zm00001d020312	2.13581	1.06728	-1.09221	0.000475447	0.0106493	conserved telomere maintenance component 1	conserved telomere maintenance component 1
Zm00001d050244	13.8829	8.86824	-0.613622	0.000563618	0.0119598	CONTAINS InterPro DOMAIN/s: Histone deacetylation protein Rxt3 (InterPro:IPR013951); Has 34444 Blast hits to 20801 proteins in 1175 species: Archae - 64; Bacteria - 2390; Metazoa - 15568; Fungi - 3729; Plants - 1886; Viruses - 208; Other Eukaryotes /.../9 (source: NCBI BLink).
Zm00001d020851	4.95193	3.21283	-0.704473	0.00142496	0.0232529	CONTAINS InterPro DOMAIN/s: Inner centromere protein ARK-binding region (InterPro:IPR005635); Has 1807 Blast hits to 1807 proteins in 277 species: Archae - 0; Bacteria - 0; Metazoa - 736; Fungi - 347; Plants - 385; Viruses - 0; Other Eukaryotes - 3 /.../urce: NCBI BLink).
Zm00001d031941	39.4843	61.4013	0.587091	0.000988536	0.0180452	CONTAINS InterPro DOMAIN/s: Kinase phosphorylation domain (InterPro:IPR019315); Has 8882 Blast hits to 4920 proteins in 346 species: Archae - 10; Bacteria - 184; Metazoa - 3955; Fungi - 1221; Plants - 712; Viruses - 24; Other Eukaryotes - 2776 (sour /.../BI BLink).
Zm00001d032056	2.36231	1.20898	-0.998865	0.000294196	0.00740525	CONTAINS InterPro DOMAIN/s: Leucine-rich repeat cysteine-containing subtype (InterPro:IPR006553); BEST Arabidopsis thaliana protein match is: RNI-like superfamily protein (TAIR:AT5G21900.1); Has 5028 Blast hits to 2547 proteins in 240 species: Arch /.../; Bacteria - 125; Metazoa - 2326; Fungi - 765; Plants - 1373; Viruses - 0; Other Eukaryotes - 439 (source: NCBI BLink).
Zm00001d029886	2.8968	1.21316	-1.31568	0.00220066	0.0312448	CONTAINS InterPro DOMAIN/s: Pleckstrin-like plant (InterPro:IPR013666) Pleckstrin homology (InterPro:IPR001849); BEST Arabidopsis thaliana protein match is: FORKED 1 (TAIR:AT3G63300.1); Has 35333 Blast hits to 34131 proteins in 2444 species: Archa /.../8; Bacteria - 22429; Metazoa - 974; Fungi - 991; Plants - 531; Viruses - 0; Other Eukaryotes - 9610 (source: NCBI BLink).	Plant protein of unknown function (DUF828) with plant pleckstrin homology-like region
Zm00001d044578	9.67964	17.7809	0.834108	0.00128602	0.0217757	CONTAINS InterPro DOMAIN/s: RNAse P Rpr2/Rpp21 subunit (InterPro:IPR007175); Has 35333 Blast hits to 34131 proteins in 2444 species: Archae - 798; Bacteria - 22429; Metazoa - 974; Fungi - 991; Plants - 531; Viruses - 0; Other Eukaryotes - 9610 (sou /.../CBI BLink).
Zm00001d043775	10.8681	6.7208	-0.728577	0.000546793	0.0117686	CONTAINS InterPro DOMAIN/s: Symplekin tight junction protein C-terminal (InterPro:IPR022075); BEST Arabidopsis thaliana protein match is: HEAT repeat-containing protein (TAIR:AT5G01400.1); Has 593 Blast hits to 297 proteins in 111 species: Archae - /.../teria - 3; Metazoa - 139; Fungi - 49; Plants - 57; Viruses - 0; Other Eukaryotes - 345 (source: NCBI BLink).	HEAT repeat-containing protein
Zm00001d003309	66.5711	40.2121	-0.79632	0.00290697	0.0380607	Copper amine oxidase family protein	Copper amine oxidase family protein
Zm00001d026261	1.66032	0.79628	-1.11037	0.00154544	0.0243685	Core-2/I-branching beta-16-N-acetylglucosaminyltransferase family protein	Core-2/I-branching beta-1,6-N-acetylglucosaminyltransferase family protein
Zm00001d053763	11.9348	7.59487	-0.722532	0.00398626	0.0473652	Core-2/I-branching beta-16-N-acetylglucosaminyltransferase family protein	Core-2/I-branching beta-1,6-N-acetylglucosaminyltransferase family protein
Zm00001d001940	32.4172	56.8462	0.761797	0.000276349	0.00699365	Cox19 family protein (CHCH motif)	Cox19 family protein (CHCH motif)
Zm00001d025905	3.49923	7.56344	1.02014	0.000936954	0.0173337	Cox19-like CHCH family protein	Cox19-like CHCH family protein
Zm00001d052101	200.911	330.555	0.676786	0.000130414	0.00399114	cpn10;chaperonin10: cDNA sequences; SSR umc1610	chaperonin 20
Zm00001d042128	16.1492	10.5953	-0.644234	0.0038939	0.0466949	Crossover junction endonuclease MUS81	Restriction endonuclease, type II-like superfamily protein
Zm00001d036702	7.56266	19.4811	1.53233	4.29298e-06	0.000285557	CSL zinc finger domain-containing protein isoform 1	CSL zinc finger domain-containing protein
Zm00001d009571	4.92215	2.29414	-1.06889	0.000275662	0.00698383	C-terminal zinc-finger%3B Putative RING zinc finger domain superfamily protein isoform 1%3B Putative RING zinc finger domain superfamily protein isoform 2	RING/U-box superfamily protein
Zm00001d011486	26.6775	17.0107	-0.680556	6.91519e-05	0.0024407	CTP synthase family protein	CTP synthase family protein
Zm00001d035266	11.3732	6.00284	-0.979248	2.71224e-05	0.00118227	CUC2%3B Putative NAC domain transcription factor superfamily protein	NAC (No Apical Meristem) domain transcriptional regulator superfamily protein
Zm00001d013116	16.3727	11.313	-0.591625	0.0030305	0.0391606	Cullin-4	cullin4
Zm00001d021850	19.309	38.4659	0.957847	3.01798e-05	0.00129254	Cupredoxin superfamily protein	Cupredoxin superfamily protein
Zm00001d022481	4.63201	2.90642	-0.694664	0.00351997	0.0433215	CW-type Zinc Finger	CW-type Zinc Finger
Zm00001d005293	34.741	23.787	-0.609822	0.00366053	0.0444664	cyc11;cyclin11: Associates to cyclin dependent kinase proteins during germination and the complexes formed develop kinase activity.	CYCLIN D3;1
Zm00001d019684	20.0361	32.8244	0.67291	0.000228768	0.00604375	Cyclin-L1-1	arginine-rich cyclin 1
Zm00001d015164	0.399354	2.09843	2.41352	8.53417e-12	2.8509e-09	Cyclin-T1-3	Cyclin family protein
Zm00001d013035	146.794	76.0325	-0.994056	0.00206548	0.0298383	Cycloartenol-C-24-methyltransferase	sterol methyltransferase 1
Zm00001d044153	0.30084	1.33875	2.14117	1.9182e-05	0.000904339	cyp10;cytochrome P450 10: Unpublished DNA sequence submitted to GenBank	cytochrome P450, family 72, subfamily A, polypeptide 14
Zm00001d022075	1.2809	0.570286	-1.33369	0.00352927	0.0433904	cyp17;cytochrome P-450 17: A CYP78A ortholog of rice giant embryo1; regulated by bige1.	cytochrome P450, family 78, subfamily A, polypeptide 10
Zm00001d015310	0.129676	1.43479	3.81615	3.05618e-09	5.76095e-07	Cystathionine beta-synthase (CBS) family protein	Cystathionine beta-synthase (CBS) family protein
Zm00001d020139	32.3243	50.848	0.619669	0.00169354	0.0259435	Cysteine desulfurase mitochondrial	nitrogen fixation S (NIFS)-like 1
Zm00001d007049	1.40724	4.24804	1.44389	0.000718845	0.0143669	Cysteine proteinases superfamily protein	Cysteine proteinases superfamily protein
Zm00001d019280	1.94588	3.91977	1.09849	0.00405998	0.0480301	Cytidine/deoxycytidylate deaminase family protein	Cytidine/deoxycytidylate deaminase family protein
Zm00001d041963	52.803	88.2714	0.692563	5.82218e-05	0.00217138	Cytochrome B5 isoform D	cytochrome B5 isoform B
Zm00001d041917	31.3317	50.4547	0.631772	0.000908044	0.0169797	Cytochrome b-c1 complex subunit 6	Ubiquinol-cytochrome C reductase hinge protein
Zm00001d047218	9.54202	16.5632	0.788446	0.000410743	0.00948156	Cytochrome c oxidase subunit 6b-1	cytochrome C oxidase 6B
Zm00001d042600	7.92576	15.782	0.938575	0.00155271	0.0244503	Cytochrome c-2	cytochrome c-2
Zm00001d039384	8.01935	13.1329	0.62756	0.00313174	0.0400178	Cytochrome P450 710A1	cytochrome P450, family 710, subfamily A, polypeptide 1
Zm00001d052475	48.2852	78.7497	0.649532	0.000559628	0.0119108	Cytochrome P450 90A1	Cytochrome P450 superfamily protein
Zm00001d033020	63.5436	38.8118	-0.766707	4.76009e-05	0.00183983	Cytochrome P450 CYP78A1	cytochrome P450, family 78, subfamily A, polypeptide 7
Zm00001d003349	8.20094	3.77642	-1.12855	0.000517485	0.0113623	cytochrome P450 family 724 subfamily A polypeptide 1	Cytochrome P450 superfamily protein
Zm00001d039918	7.55794	4.52837	-0.772336	0.00257841	0.034892	cytochrome P450 family 77 subfamily A polypeptide 5 pseudogene	cytochrome P450, family 77, subfamily A, polypeptide 5 pseudogene
Zm00001d014016	6.06471	3.28521	-0.935435	0.00219716	0.031233	Cytokinin riboside 5'-monophosphate phosphoribohydrolase LOG3	lysine decarboxylase family protein
Zm00001d021450	0.921092	3.44567	1.99883	3.91506e-08	5.56689e-06	Cytokinin riboside 5'-monophosphate phosphoribohydrolase LOG5	Putative lysine decarboxylase family protein
Zm00001d018977	31.4458	15.7054	-1.08122	8.49264e-07	7.35525e-05	Cytosine-specific methyltransferase	methyltransferase 1
Zm00001d005950	5.61489	12.0041	1.05606	9.84471e-08	1.20528e-05	dct1;dicarboxylic acid transporter1: plastid transporter	dicarboxylate transport 2.1
Zm00001d018616	29.2305	44.5903	0.60111	0.00112916	0.0197638	DDRGK domain-containing protein 1
Zm00001d053059	3.70725	1.59056	-0.783594	0.00252092	0.0343327	DEAD/DEAH box RNA helicase family protein	DEAD/DEAH box RNA helicase family protein
Zm00001d020357	11.671	17.5595	0.591746	0.00317592	0.0403837	DEAD-box ATP-dependent RNA helicase 22	DEA(D/H)-box RNA helicase family protein
Zm00001d048632	19.2568	13.0894	-0.618611	0.00149834	0.0238999	DEAD-box ATP-dependent RNA helicase 40	DEAD box RNA helicase family protein
Zm00001d017345	37.2926	63.1262	0.716087	0.000202677	0.00553669	DEAD-box ATP-dependent RNA helicase 47 mitochondrial	P-loop containing nucleoside triphosphate hydrolases superfamily protein
Zm00001d011150	38.8719	25.1593	-0.641118	0.00135579	0.0224918	DEAD-box ATP-dependent RNA helicase 56	DEAD/DEAH box RNA helicase family protein
Zm00001d037894	0.260022	22.6553	6.57845	2.52285e-05	0.00111944	Dehydrin DHN1	Dehydrin family protein
Zm00001d010094	0.360354	1.11193	2.05315	0.00303502	0.0391672	Dehydrin family protein expressed; Embryogenic-cell protein 40 (Ecp40); protein	Dehydrin family protein
Zm00001d022613	99.7767	44.1288	-1.23734	1.82034e-13	7.78039e-11	Delayed flowering1	Basic-leucine zipper (bZIP) transcription factor family protein
Zm00001d017840	124.344	347.711	1.44565	3.52634e-17	2.57687e-14	Delta(12)-fatty-acid desaturase	fatty acid desaturase 2
Zm00001d018505	0.585013	1.50925	1.60424	0.00267872	0.0358793	Deoxyhypusine hydroxylase	ARM repeat superfamily protein
Zm00001d027447	30.3534	49.77	0.661159	0.000228993	0.00604375	Det1 complexing ubiquitin ligase
Zm00001d048529	101.764	158.537	0.584979	0.000260416	0.00668449	Developmentally-regulated GTP-binding protein 2	P-loop containing nucleoside triphosphate hydrolases superfamily protein
Zm00001d031074	9.93103	6.5222	-0.692578	0.000583554	0.0122714	Di-glucose binding protein with Kinesin motor domain	Di-glucose binding protein with Kinesin motor domain
Zm00001d031979	9.01411	17.4582	0.939088	4.27126e-05	0.00169862	Dihydroneopterin aldolase 2	Dihydroneopterin aldolase
Zm00001d026610	13.9626	23.4648	0.737719	0.000180348	0.00511182	Dihydroorotate dehydrogenase	pyrimidine d
Zm00001d046883	22.5915	41.551	0.858479	0.000893757	0.0168409	Diphthamide biosynthesis protein 3	CSL zinc finger domain-containing protein
Zm00001d004753	7.81478	16.0938	0.991943	0.000198243	0.00548607	Dirigent protein 11	Disease resistance-responsive (dirigent-like protein) family protein
Zm00001d053055	1.37336	3.28083	1.23758	0.00244094	0.0336353	Dirigent protein 23	Disease resistance-responsive (dirigent-like protein) family protein
Zm00001d033942	0.455434	2.37288	2.55478	0.000278115	0.00703075	Disease resistance-responsive (dirigent-like protein) family protein	Disease resistance-responsive (dirigent-like protein) family protein
Zm00001d027329	10.7049	7.74028	-0.630027	0.00112001	0.0196329	DNA (cytosine-5)-methyltransferase DRM2	domains rearranged methyltransferase 2
Zm00001d005301	9.01925	4.14097	-1.0849	1.63664e-06	0.000126308	DNA binding	DNA binding
Zm00001d034596	8.33149	4.9132	-0.830785	0.00214338	0.0306819	DNA binding protein	basic helix-loop-helix (bHLH) DNA-binding superfamily protein
Zm00001d013202	1.3388	3.60963	1.61121	0.000946442	0.0174677	DNA binding protein	Homeodomain-like superfamily protein
Zm00001d009745	32.7918	20.6793	-0.654596	0.000240759	0.00627636	DNA damage-binding protein 1a	damaged DNA binding protein 1A
Zm00001d013006	68.8062	44.7384	-0.68545	6.42375e-05	0.00232888	DNA gyrase subunit A chloroplastic/mitochondrial	DNA GYRASE A
Zm00001d032632	29.0574	15.2763	-0.986121	9.6416e-09	1.61042e-06	DNA ligase	DNA ligase 1
Zm00001d042713	21.6107	12.9171	-0.89367	7.0242e-05	0.00246998	DNA polymerase alpha catalytic subunit	DNA-directed DNA polymerases
Zm00001d053070	21.0766	12.2236	-0.819407	2.19857e-05	0.00100807	DNA polymerase delta catalytic subunit	DNA binding;nucleotide binding;nucleic acid binding;DNA-directed DNA polymerases;DNA-directed DNA polymerases
Zm00001d016581	7.62443	3.11148	-1.44667	6.55575e-10	1.47291e-07	DNA polymerase epsilon catalytic subunit A	DNA polymerase epsilon catalytic subunit
Zm00001d031750	11.0722	4.48896	-1.42339	1.57993e-06	0.000123562	DNA polymerase epsilon subunit B	DNA polymerase epsilon subunit B2
Zm00001d031751	13.7972	9.18761	-0.610358	0.00245336	0.0337268	DNA polymerase epsilon subunit B	DNA polymerase epsilon subunit B2
Zm00001d021365	2.63935	1.75911	-0.803785	0.00117332	0.0203689	DNA primases	DNA primases
Zm00001d012611	14.6733	8.57335	-0.84946	0.000182491	0.00515383	DNA repair metallo-beta-lactamase family protein	DNA repair metallo-beta-lactamase family protein
Zm00001d033955	19.97	36.0433	0.811255	1.61182e-05	0.000786863	DNA repair protein XRCC4	homolog of human DNA ligase iv-binding protein XRCC4
Zm00001d024805	2.85421	6.14848	1.12918	0.00129674	0.0219096	DNA replication protein-related	DNA replication protein-related
Zm00001d051542	52.3952	30.0339	-0.843523	7.31678e-06	0.000434253	DNA topoisomerase 2	DNA GYRASE B2
Zm00001d027801	19.9585	12.8429	-0.656758	0.000128091	0.0039319	DNA topoisomerase 3-alpha	topoisomerase 3alpha
Zm00001d043188	5.20567	8.34329	0.671064	0.00168251	0.0258501	DNA-(apurinic or apyrimidinic site) lyase chloroplastic	apurinic endonuclease-redox protein
Zm00001d043782	13.0089	21.1117	0.707703	0.00151793	0.0240483	DNA-binding protein RAV1	related to ABI3/VP1 2
Zm00001d024470	0.0444	0.2284	2.66524	0.0023636	0.033076	DNA-directed RNA polymerase	nuclear RNA polymerase D2A
Zm00001d032587	38.7763	29.0374	-0.631661	0.000946061	0.0174677	DNA-directed RNA polymerase I subunit 2	nuclear RNA polymerase A2
Zm00001d051430	37.0185	74.2971	0.962814	1.13313e-07	1.35883e-05	DNA-directed RNA polymerase subunit	DNA-directed RNA polymerase, subunit M, archaeal
Zm00001d023587	3.86279	6.79973	0.866134	0.000225814	0.00599758	DNA-directed RNA polymerases II IV and V subunit 10	RNA polymerases N / 8 kDa subunit
Zm00001d019461	9.05752	5.96128	-0.658382	0.000378297	0.00894449	DNAJ heat shock N-terminal domain-containing protein	Transmembrane protein 97, predicted
Zm00001d030026	10.6323	6.14649	-0.892379	0.000714449	0.0143282	DnaJ homolog subfamily C GRV2	DNAJ heat shock N-terminal domain-containing protein
Zm00001d047015	4.37375	2.96874	-0.837256	0.00347982	0.0429631	DnaJ homolog subfamily C GRV2	DNAJ heat shock N-terminal domain-containing protein
Zm00001d013111	37.0132	59.2158	0.641093	0.00421315	0.0493588	DnaJ protein	DNAJ homologue 2
Zm00001d047726	2.74511	0.937725	-1.68431	4.2175e-05	0.001683	DnaJ protein ERDJ3A	DNAJ heat shock N-terminal domain-containing protein
Zm00001d045381	21.8769	36.044	0.67409	9.71703e-05	0.0031824	DNA-repair protein XRCC1	BRCT domain-containing DNA repair protein
Zm00001d022342	0.639047	2.43906	1.91617	8.99681e-07	7.73461e-05	DNAse I-like superfamily protein	DNAse I-like superfamily protein
Zm00001d031278	4.30804	8.31952	0.859784	0.0021864	0.0311179	Dof zinc finger protein DOF1.6	OBF binding protein 1
Zm00001d051577	0.895587	1.94855	1.55207	0.00135635	0.0224918	Dof zinc finger protein DOF2.1	Dof-type zinc finger DNA-binding family protein
Zm00001d030727	17.8638	12.0367	-0.686922	0.000850999	0.0162719	Dof zinc finger protein DOF2.2	OBF-binding protein 3
Zm00001d034252	10.3318	16.7072	0.669157	0.00178359	0.0268963	dolichol-phosphate mannosyltransferase-related	dolichol-phosphate mannosyltransferase-related
Zm00001d020607	1.21121	6.34029	2.32454	3.36398e-14	1.63882e-11	Dormancy-associated protein homolog 3	Dormancy/auxin associated family protein
Zm00001d038999	310.444	567.002	0.817215	0.000452003	0.0102518	drought-induced 19	Drought-responsive family protein
Zm00001d031667	13.4332	9.35968	-0.611911	0.00127184	0.0216071	dsc2;Discolored-paralog2:	ARF-GAP domain 2
Zm00001d022603	20.6722	32.8803	0.635916	0.00280218	0.0371042	DUF1279 family protein	Protein of unknown function (DUF1279)
Zm00001d033640	26.9414	46.9726	0.758078	0.000553091	0.0118547	DUF1764 domain protein
Zm00001d039064	20.061	37.7453	0.897717	6.51256e-06	0.000390486	DUF3143 family protein
Zm00001d028566	26.5451	14.4548	-0.92242	7.02677e-07	6.39354e-05	DUF3527 domain protein	Protein of unknown function (DUF3527)
Zm00001d027596	2.99765	1.83153	-0.777318	0.00131399	0.0220419	DUF3527 domain protein	Protein of unknown function (DUF3527)
Zm00001d042376	1.86265	4.28514	1.23208	0.00303024	0.0391606	DUF506 family protein	Protein of unknown function (DUF506)
Zm00001d032098	5.97231	2.99626	-1.05072	0.000342099	0.00829839	DUF581 family protein	Protein of unknown function (DUF581)
Zm00001d039919	1.35778	4.74094	1.82186	3.8102e-09	6.85368e-07	DUF789 family protein	Protein of unknown function (DUF789)
Zm00001d042830	13.2363	21.8257	0.700466	0.000429875	0.00984544	Duplicated homeodomain-like superfamily protein
Zm00001d052288	9.07241	4.43891	-1.04199	4.28281e-06	0.000285557	E2F transcription factor-like E2FE	DP-E2F-like 1
Zm00001d013845	200.08	385.019	0.84744	1.01688e-05	0.000558108	E2F transcription factor-like E2FE	casein kinase I-like 10
Zm00001d010470	11.8246	7.27146	-0.730648	0.000926922	0.0171889	E3 ubiquitin-protein ligase KEG	protein kinases;ubiquitin-protein ligases
Zm00001d002080	18.7436	11.6528	-0.683989	0.000281793	0.00710835	E3 ubiquitin-protein ligase MBR2	RING/U-box superfamily protein
Zm00001d039860	26.8393	16.2671	-0.932135	3.23896e-05	0.00136468	E3 ubiquitin-protein ligase PRT6	proteolysis 6
Zm00001d005127	7.42017	5.52404	-1.05915	4.57825e-05	0.00178429	E3 ubiquitin-protein ligase UPL1	ubiquitin-protein ligase 1
Zm00001d023795	22.0054	14.521	-0.975975	3.25916e-05	0.00137072	E3 ubiquitin-protein ligase UPL1	ubiquitin-protein ligase 2
Zm00001d041105	16.2845	10.6952	-0.783826	0.000570513	0.0120732	E3 ubiquitin-protein ligase UPL1	ubiquitin-protein ligase 1
Zm00001d004139	23.2128	12.1794	-0.966932	7.98577e-06	0.000462226	E3 ubiquitin-protein ligase UPL3	HEAT repeat ;HECT-domain (ubiquitin-transferase)
Zm00001d045392	1.47652	4.6212	1.54934	4.81228e-06	0.000309149	Early nodulin 93	early nodulin-related
Zm00001d039341	46.1381	27.6746	-0.787456	0.00396907	0.0472816	ein2;ethylene insensitive 2:	NRAMP metal ion transporter family protein
Zm00001d034757	24.8818	14.213	-0.791276	0.00281469	0.0372278	Electron transfer flavoprotein subunit alpha mitochondrial	electron transfer flavoprotein alpha
Zm00001d034191	36.3401	23.8492	-0.653189	0.00325692	0.0410344	Electron transporter	Protein of unknown function, DUF547
Zm00001d004554	2.97098	1.52185	-0.994792	0.00106009	0.018923	ELMO/CED-12 family protein	ELMO/CED-12 family protein
Zm00001d009410	12.1256	21.559	0.786592	0.00080109	0.0155587	EMB2752	embryo defective 2752
Zm00001d048238	33.1085	61.3394	0.854664	0.00129602	0.0219096	EMB514	Protein of unknown function (DUF3223)
Zm00001d013829	14.3753	9.81947	-0.744229	0.00116077	0.0201811	embryo defective 2016	embryo defective 2016
Zm00001d039612	4.5706	2.89183	-0.755601	0.00248742	0.0341002	embryo defective 2410	embryo defective 2410
Zm00001d047567	0.0023415	0.391153	5.56397	0.00202756	0.029467	embryonic cell protein 63	embryonic cell protein 63
Zm00001d033917	4.73121	9.33145	0.936764	1.30749e-05	0.000669025	Endo-1%2C4-beta-glucanase Cel1	glycosyl hydrolase 9A1
Zm00001d009097	144.839	65.7132	-1.17372	1.0224e-07	1.2452e-05	Endoglucanase 1	glycosyl hydrolase 9B13
Zm00001d013319	9.11234	16.6545	0.824215	2.83625e-06	0.000200978	Endoglucanase 25	glycosyl hydrolase 9A1
Zm00001d036401	88.2714	50.9957	-0.843699	6.22831e-05	0.00227567	Endoplasmin homolog	Chaperone protein htpG family protein
Zm00001d000299	6.48807	2.94517	-1.1994	2.77974e-07	2.91603e-05	Endosomal targeting BRO1-like domain-containing protein	Endosomal targeting BRO1-like domain-containing protein
Zm00001d017883	33.0781	21.2159	-0.708015	4.2132e-05	0.001683	Enhancer of mRNA-decapping protein 4	varicose-related
Zm00001d030276	0	0.288542	6.70767	0.00282319	0.0373191	Enoyl-[acyl-carrier-protein] reductase [NADH] chloroplastic	NAD(P)-binding Rossmann-fold superfamily protein
Zm00001d031199	12.3923	7.71607	-0.755258	0.00126451	0.0215363	EPIDERMAL PATTERNING FACTOR-like protein 2
Zm00001d051803	22.1426	36.9544	0.755067	0.000365874	0.00870356	Erwinia induced protein 2
Zm00001d015029	28.649	17.7609	-0.747022	0.000631427	0.0129634	Ethanolaminephosphotransferase	aminoalcoholphosphotransferase 1
Zm00001d002762	9.40007	22.0217	1.34693	4.51392e-08	6.28294e-06	Ethylene-responsive transcription factor 2	ethylene responsive element binding factor 1
Zm00001d043205	57.9752	29.2565	-1.02435	0.00172504	0.026279	Ethylene-responsive transcription factor 4	erf domain protein 9
Zm00001d039324	10.5984	20.778	0.944694	6.20569e-06	0.000375395	Ethylene-responsive transcription factor CRF4	cytokinin response factor 4
Zm00001d044004	1.18926	5.40926	2.17034	7.03039e-08	9.13326e-06	Ethylene-responsive transcription factor CRF4	cytokinin response factor 4
Zm00001d002867	1.22483	0.034139	-5.34986	5.00127e-09	8.72758e-07	Ethylene-responsive transcription factor ERF053	Integrase-type DNA-binding superfamily protein
Zm00001d005892	1.51935	0.126823	-4.06737	0.000400849	0.0093468	Ethylene-responsive transcription factor ERF109	redox responsive transcription factor 1
Zm00001d019216	10.8192	6.96977	-0.775253	0.00235374	0.0329768	Ethylene-responsive transcription factor ERF118	cytokinin response factor 4
Zm00001d022600	0.80211	2.50073	1.66704	2.49873e-07	2.65592e-05	Eukaryotic aspartyl protease family protein	Eukaryotic aspartyl protease family protein
Zm00001d022433	47.1956	89.9576	0.861574	0.0027176	0.0362903	Eukaryotic translation initiation factor 2 subunit beta	eukaryotic translation initiation factor 2 beta subunit
Zm00001d041138	40.3544	26.5259	-0.621835	0.00111306	0.019577	Exocyst complex component SEC10
Zm00001d043287	9.65045	6.00806	-0.754032	0.000124946	0.00384439	Exonuclease 1	5\'-3\' exonuclease family protein
Zm00001d017799	1.07396	0.354867	-1.62513	0.00343642	0.0425846	Exonuclease family protein	Exonuclease family protein
Zm00001d033231	29.2714	20.123	-0.619984	0.00106968	0.0190361	Expansin-B4	expansin B2
Zm00001d029783	0.992571	4.3698	2.17887	1.73511e-12	6.54417e-10	Expansin-like A2	expansin-like A1
Zm00001d047087	100.473	60.3691	-0.801838	8.21251e-06	0.000468393	expb8;beta expansin8: Expb2 specifically expressed in the elongationg region of maize primary roots	expansin B2
Zm00001d028899	4.54147	1.76227	-1.27965	0.00342087	0.0425272	Expressed protein; protein
Zm00001d030784	4.74629	2.30944	-1.05347	3.6461e-07	3.56882e-05	Expressed protein; protein	Plant protein of unknown function (DUF863)
Zm00001d029051	5.61732	3.24175	-0.835621	0.000466592	0.0105012	Expressed protein; protein	Protein of unknown function (DUF3133)
Zm00001d041578	68.5465	113.08	0.677108	0.00331494	0.0416021	Expressed protein; protein	Protein of unknown function, DUF538
Zm00001d013339	7.40071	12.3788	0.694027	0.0032334	0.0408923	Expressed protein; protein
Zm00001d028612	48.2077	82.365	0.746384	4.29434e-05	0.00170207	Expressed protein; protein
Zm00001d035561	340.411	173.285	-1.02683	3.24958e-06	0.000226235	Expressed protein; Mannose-specific jacalin-related lectin; protein	Mannose-binding lectin superfamily protein
Zm00001d035562	455.314	277.524	-0.781999	0.000720818	0.0143669	Expressed protein; Mannose-specific jacalin-related lectin; protein	Mannose-binding lectin superfamily protein
Zm00001d030698	861.699	1525.78	0.793917	0.00060478	0.0126044	Expressed protein; Os12g0569100 protein
Zm00001d002721	19.7442	5.92451	-1.79214	2.67873e-10	6.61884e-08	extensin-like protein	Bifunctional inhibitor/lipid-transfer protein/seed storage 2S albumin superfamily protein
Zm00001d027290	16.0152	6.17729	-1.5055	4.95302e-07	4.70818e-05	extensin-like protein	Bifunctional inhibitor/lipid-transfer protein/seed storage 2S albumin superfamily protein
Zm00001d029923	41.4958	18.6622	-1.22707	5.70889e-06	0.000354103	extensin-like protein	Bifunctional inhibitor/lipid-transfer protein/seed storage 2S albumin superfamily protein
Zm00001d049597	5.12887	13.555	1.377	1.82998e-13	7.78039e-11	External alternative NAD(P)H-ubiquinone oxidoreductase B4 mitochondrial	NAD(P)H dehydrogenase B2
Zm00001d046072	17.5369	11.2965	-0.685308	0.000313934	0.00773528	Extra-large G-protein-like; protein	Protein of unknown function (DUF3133)
Zm00001d054088	32.7884	19.6361	-0.788079	1.20889e-05	0.000633825	Extra-large guanine nucleotide-binding protein 3	extra-large GTP-binding protein 3
Zm00001d006354	0.88536	1.73151	1.03365	0.00102729	0.0185071	F22G5.33
Zm00001d039867	17.0618	11.3443	-0.671305	0.000210619	0.00570037	Factor of DNA methylation 4	XH/XS domain-containing protein
Zm00001d032407	1.98807	0.830815	-1.27215	0.000738442	0.0146089	FAD binding domain containing protein	D-arabinono-1,4-lactone oxidase family protein
Zm00001d052819	4.79383	11.7661	1.28819	1.06886e-07	1.28836e-05	Fasciclin-like arabinogalactan protein 10	FASCICLIN-like arabinogalactan 1
Zm00001d043929	10.0447	21.0198	1.04021	0.000860479	0.0164074	Fasciclin-like arabinogalactan protein 6	FASCICLIN-like arabinogalactan-protein 11
Zm00001d046921	6.29796	3.93881	-0.742651	0.00207089	0.0298739	F-box protein AFR	Galactose oxidase/kelch repeat superfamily protein
Zm00001d046922	7.09682	4.56209	-0.73761	0.00248909	0.0341002	F-box protein AFR	Galactose oxidase/kelch repeat superfamily protein
Zm00001d004708	7.008	11.9355	0.71691	0.00345314	0.042724	F-box protein interaction domain containing protein	F-box and associated interaction domains-containing protein
Zm00001d024764	1.39061	4.68647	1.74525	3.61532e-09	6.60474e-07	F-box protein SKIP19	RNI-like superfamily protein
Zm00001d038194	5.03428	10.9903	0.777105	3.48532e-06	0.000241126	F-box/FBD/LRR-repeat protein	F-box/RNI-like superfamily protein
Zm00001d014755	1.2237	2.58	1.15812	0.00223357	0.0315969	F-box/kelch-repeat protein SKIP25	KAR-UP F-box 1
Zm00001d048355	21.5452	14.5567	-0.609887	0.00133956	0.0222953	F-box/LRR-repeat protein 10	F-box/RNI-like superfamily protein
Zm00001d014232	15.9628	10.9048	-0.59355	0.00352564	0.0433685	F-box/LRR-repeat protein 15	F-box family protein
Zm00001d043098	80.2014	53.4256	-0.599402	0.000444196	0.010114	fcr1;ferric-chelate reductase (NADH)1: member of a multi-gene family	NADH:cytochrome B5 reductase 1
Zm00001d035001	5.8251	18.392	1.67293	3.41355e-08	4.9273e-06	fdx1;ferredoxin1: chloroplast	2Fe-2S ferredoxin-like superfamily protein
Zm00001d034760	132.398	295.188	1.10564	4.6229e-11	1.33459e-08	fdx3;ferredoxin3: ubiquitous	ferredoxin 3
Zm00001d025352	25.4279	49.8503	0.921742	1.86894e-06	0.000140074	Ferredoxin-3 chloroplastic	ferredoxin 3
Zm00001d038291	41.1497	111.954	1.40889	1.34741e-09	2.83854e-07	Ferredoxin-6%2C chloroplastic	ferredoxin 3
Zm00001d022388	24.0125	14.8559	-0.789627	0.000179971	0.00510732	Ferredoxin-dependent glutamate synthase%2C chloroplastic	glutamate synthase 1
Zm00001d034345	48.6295	85.7884	0.797329	1.6264e-06	0.000126308	Ferredoxin--NADP reductase root isozyme 1 chloroplastic	root FNR 1
Zm00001d005394	18.3264	32.66	0.828902	0.000205677	0.00560104	Fiber protein Fb34	Protein of unknown function (DUF1218)
Zm00001d006454	4.14258	1.96654	-1.18572	2.85135e-07	2.956e-05	Filament-like plant protein 3	Plant protein of unknown function (DUF869)
Zm00001d046621	2.93654	8.23546	1.42975	2.67743e-10	6.61884e-08	Floral homeotic protein APETALA 2	Integrase-type DNA-binding superfamily protein
Zm00001d027423	0.942269	2.51479	1.34673	0.000344109	0.0083385	fnsi2;flavone synthase typeI2: Encodes a flavone synthase that is of the soluble Fe2+/2- oxoglutarate-dependent dioxygenase class	2-oxoglutarate (2OG) and Fe(II)-dependent oxygenase superfamily protein
Zm00001d000122	7.66489	4.47129	-0.80692	0.000120256	0.00373946	forkhead-associated domain-containing protein / FHA domain-containing protein
Zm00001d006132	58.8592	36.0529	-0.766606	0.00017816	0.00507441	Formin-like protein 1	formin homology 1
Zm00001d032225	3.24365	1.81249	-1.03907	9.48447e-05	0.00312373	Formin-like protein 11	Actin-binding FH2 (formin homology 2) family protein
Zm00001d032101	14.0593	7.5074	-0.998572	4.47343e-08	6.26387e-06	Formin-like protein 14	Formin Homology 14
Zm00001d018371	4.52393	2.90182	-0.76861	0.000814673	0.0157441	Formin-like protein 18	actin binding
Zm00001d045102	6.92913	4.29565	-0.718719	0.000527187	0.0114783	Formin-like protein 18	actin binding
Zm00001d034221	14.0726	23.6142	0.696182	0.000167197	0.00485408	Formin-like protein 18	Protein of unknown function (DUF1005)
Zm00001d019890	145.123	260.246	0.960612	1.06662e-06	9.06979e-05	FRIGIDA-like protein 3	FRIGIDA-like protein
Zm00001d007835	6.78231	10.5871	0.617416	0.00240083	0.0333691	FRIGIDA-like protein 4a	FRIGIDA-like protein
Zm00001d002579	11.231	17.2735	0.613413	0.00167577	0.0257973	fringe-related protein	Protein of unknown function (DUF604)
Zm00001d029889	19.8579	10.9688	-0.917231	1.97938e-05	0.000918367	G2484-1 protein	G2484-1 protein
Zm00001d047079	13.0799	8.06409	-0.907986	8.63193e-06	0.000487558	G2484-1 protein	G2484-1 protein
Zm00001d034898	4.03272	1.91287	-1.11224	0.00150294	0.0239156	ga20ox1;gibberellin 20-oxidase1	gibberellin 20 oxidase 2
Zm00001d013725	11.0619	4.90782	-1.20726	2.71995e-05	0.00118227	ga20ox4;gibberellin 20-oxidase4	2-oxoglutarate (2OG) and Fe(II)-dependent oxygenase superfamily protein
Zm00001d037565	24.4768	11.87	-1.09865	2.62282e-09	5.11099e-07	ga2ox1;gibberellin 2-oxidase1	gibberellin 2-oxidase 4
Zm00001d017294	0.0572645	1.46298	3.54675	0.00144849	0.0234567	ga2ox4;gibberellin 2-oxidase4	gibberellin 2-oxidase 8
Zm00001d038996	14.7854	5.86732	-1.41628	3.48671e-12	1.23535e-09	ga2ox8;gibberellin 2-oxidase8:	Arabidopsis thaliana gibberellin 2-oxidase 1
Zm00001d020108	16.498	33.0196	0.949381	1.51254e-07	1.69231e-05	Galactose mutarotase-like superfamily protein	Galactose mutarotase-like superfamily protein
Zm00001d016566	21.9622	34.0545	0.600595	0.00208726	0.0300545	Gamma carbonic anhydrase-like 2 mitochondrial	gamma carbonic anhydrase-like 2
Zm00001d016469	641.253	1106.84	0.738514	2.73644e-05	0.00118718	Gamma-glutamylcyclotransferase 2-2	ChaC-like family protein
Zm00001d051974	27.5491	69.9993	1.31824	1.89667e-14	9.44263e-12	Gamma-glutamylcyclotransferase 2-2	ChaC-like family protein
Zm00001d053365	20.7022	60.9036	1.56769	1.5047e-10	3.95347e-08	Gamma-glutamylcyclotransferase 2-2	ChaC-like family protein
Zm00001d023539	14.2997	22.7371	0.605319	0.00149107	0.0238164	GATA transcription factor 14	GATA transcription factor 12
Zm00001d034751	141.681	232.199	0.670837	0.000198902	0.00548656	GATA transcription factor 16	GATA transcription factor 17
Zm00001d002790	6.61183	4.1093	-0.723276	0.000726259	0.0144256	GATA transcription factor 26	GATA transcription factor 26
Zm00001d025988	8.12441	5.29921	-0.657954	0.00194048	0.0285564	GATA transcription factor 26	GATA transcription factor 26
Zm00001d051981	5.10172	9.43106	0.838798	5.06916e-05	0.00193372	GATA transcription factor 8	GATA transcription factor 12
Zm00001d011771	14.8873	26.5371	0.812522	7.36723e-05	0.00257127	GATA zinc finger family protein	GATA type zinc finger transcription factor family protein
Zm00001d017206	11.1109	19.1737	0.785329	0.00187344	0.0278455	Gb:AAD25142.1-like protein
Zm00001d033216	6.16085	12.7747	1.05167	3.18719e-05	0.00134529	GCK domain-containing protein	GCK domain-containing protein
Zm00001d023437	29.9971	13.2018	-1.24215	5.95972e-05	0.00219965	gdcp1;glycine decarboxylase1: cDNA sequences	glycine decarboxylase P-protein 2
Zm00001d046855	25.9813	40.7573	0.609138	0.000525337	0.0114701	GDP-L-fucose synthase 1	NAD(P)-binding Rossmann-fold superfamily protein
Zm00001d033044	112.609	48.6337	-1.26513	5.73467e-05	0.00214903	GDSL esterase/lipase	GDSL-like Lipase/Acylhydrolase superfamily protein
Zm00001d037025	1.39668	3.05748	1.07777	0.00109299	0.0193478	GDSL esterase/lipase	GDSL-like Lipase/Acylhydrolase superfamily protein
Zm00001d032212	16.0969	10.2409	-0.698811	0.000655405	0.0133618	GDT1-like protein 4	Uncharacterized protein family (UPF0016)
Zm00001d024667	3.16663	0.260888	-3.44657	9.39882e-18	7.84935e-15	Germacrene A synthase long form	Terpenoid cyclases/Protein prenyltransferases superfamily protein
Zm00001d012212	2.97138	1.2146	-1.41034	8.95938e-05	0.00300957	Gibberellin 20 oxidase 5	2-oxoglutarate (2OG) and Fe(II)-dependent oxygenase superfamily protein
Zm00001d037724	1.65169	7.03417	2.05625	1.45325e-12	5.57095e-10	Gibberellin 2-beta-dioxygenase
Zm00001d033369	21.4046	55.9399	1.31306	2.74366e-11	8.33216e-09	Gibberellin-regulated protein 1	Gibberellin-regulated family protein
Zm00001d024128	15.6401	9.53347	-0.772647	0.000122869	0.00381057	GINS complex protein	GINS complex protein
Zm00001d006750	43.9636	72.467	0.605705	0.00289429	0.0379798	GIR1	Gibberellin-regulated family protein
Zm00001d038570	24.9818	15.4323	-0.738121	0.000643026	0.0131438	global transcription factor group B1	global transcription factor group B1
Zm00001d003784	0.210839	1.08597	2.57756	7.60399e-05	0.00263942	Glucan endo-13-beta-glucosidase 14	Glycosyl hydrolase superfamily protein
Zm00001d033805	0.860166	2.35215	1.44913	5.77778e-05	0.00215827	Glutamate decarboxylase 1	glutamate decarboxylase
Zm00001d047981	0.075806	0.421512	2.61236	0.00127291	0.0216071	Glutamate decarboxylase 1	glutamate decarboxylase
Zm00001d015007	6.05137	4.43914	-0.797303	0.000853645	0.0162952	Glutamate receptor 3.3	glutamate receptor 3.3
Zm00001d018614	3.02943	1.64495	-0.934778	8.11059e-05	0.00276873	Glutamate receptor 3.4	glutamate receptor 3.5
Zm00001d043845	39.4674	21.8429	-0.913947	0.000333463	0.00810572	Glutamate synthase 1 [NADH] chloroplastic	NADH-dependent glutamate synthase 1
Zm00001d033747	17.4796	44.9227	1.34388	1.6799e-05	0.000808286	Glutamine synthetase root isozyme 2	glutamine synthase clone R1
Zm00001d028692	1.81364	4.31631	1.2876	0.00394021	0.0470812	Glutathione S-transferase L2 chloroplastic	Glutathione S-transferase family protein
Zm00001d003429	0.99466	2.51203	1.31767	0.000483681	0.0107821	Glyceraldehyde-3-phosphate dehydrogenase A%2C chloroplastic	glyceraldehyde 3-phosphate dehydrogenase A subunit 2
Zm00001d025670	17.9776	11.2264	-0.727124	2.55018e-05	0.00112728	Glycerophosphodiester phosphodiesterase GDPDL3	PLC-like phosphodiesterase family protein
Zm00001d051020	14.4292	23.611	0.665576	0.00118844	0.0205367	glycine-rich protein
Zm00001d041949	6.38046	12.0629	0.890797	0.000186864	0.00525168	Glycine-rich RNA-binding protein 6 mitochondrial	glycine-rich RNA-binding protein 2
Zm00001d041246	1433.04	2993.27	1.03319	8.02397e-05	0.00274718	Glycine-rich RNA-binding protein 7	cold, circadian rhythm, and rna binding 2
Zm00001d013568	3540.64	8610.91	1.24303	1.26525e-08	2.06899e-06	Glycine-rich RNA-binding%2C abscisic acid-inducible protein	cold, circadian rhythm, and RNA binding 1
Zm00001d038272	15.7337	8.78753	-0.894368	2.79436e-06	0.000198612	Glycosyl hydrolase family protein	Glycosyl hydrolase family protein
Zm00001d038105	4.05771	8.39366	0.876167	1.15607e-05	0.000613004	Glycosyltransferase family 61 protein
Zm00001d046005	1.63129	4.96781	1.57736	1.71401e-11	5.34405e-09	Glycosyltransferase family 61 protein	Glycosyltransferase family 61 protein
Zm00001d024906	0.607361	2.36866	2.0288	0.000225763	0.00599758	Glyoxylate/hydroxypyruvate reductase HPR3	D-isomer specific 2-hydroxyacid dehydrogenase family protein
Zm00001d033375	3.75918	2.27046	-0.773137	0.00103913	0.0186322	Golgi-body localisation protein domain ;RNA pol II promoter Fmp27 protein domain	Golgi-body localisation protein domain ;RNA pol II promoter Fmp27 protein domain
Zm00001d050428	5.05036	7.76285	0.597324	0.00394582	0.0471001	gpn1;glyceraldehyde-3-phosphate deHaseN1: cDNA sequence	aldehyde dehydrogenase 11A3
Zm00001d017240	1.78066	4.26133	1.28329	0.0007663	0.0149576	Grx_C2.1-glutaredoxin subgroup I	Glutaredoxin family protein
Zm00001d046900	57.3473	94.6879	0.659001	0.000865149	0.0164611	Grx_C4-glutaredoxin subgroup I	Glutaredoxin family protein
Zm00001d024963	113.746	209.192	0.826354	1.23788e-06	0.000101925	gst22;glutathione transferase22:	glutathione S-transferase TAU 18
Zm00001d025960	0.228284	0.788431	1.93059	0.000128126	0.0039319	GT-2-like 1
Zm00001d029004	21.3082	14.0376	-0.686727	0.000654178	0.0133484	Guanine nucleotide exchange factor SPIKE 1	guanyl-nucleotide exchange factors;GTPase binding;GTP binding
Zm00001d033130	37.5608	61.94	0.750937	0.000200633	0.00550657	Guanine nucleotide-binding protein-like NSN1	FRIGIDA like 1
Zm00001d005498	8.53861	4.39663	-1.04258	9.09032e-05	0.00302803	Guanosine nucleotide diphosphate dissociation inhibitor 2	guanosine nucleotide diphosphate dissociation inhibitor 1
Zm00001d009564	13.095	8.46769	-0.658186	0.000187079	0.00525168	Guanylate-binding family protein	Guanylate-binding family protein
Zm00001d034446	8.7696	6.04293	-0.616851	0.0032659	0.0411032	Guanylate-binding family protein	Guanylate-binding family protein
Zm00001d051116	26.8214	44.5729	0.656502	0.000556982	0.0118728	H/ACA ribonucleoprotein complex subunit 3-like protein	nucleolar RNA-binding Nop10p family protein
Zm00001d000419	8.22701	4.75639	-0.892458	0.00172081	0.0262317	HAD-superfamily hydrolase subfamily IG 5'-nucleotidase	HAD-superfamily hydrolase, subfamily IG, 5\'-nucleotidase
Zm00001d033633	3.43929	0.896355	-1.99804	1.01355e-09	2.1744e-07	Haloacid dehalogenase-like hydrolase (HAD) superfamily protein	Haloacid dehalogenase-like hydrolase (HAD) superfamily protein
Zm00001d013253	11.4322	19.8828	0.75747	0.00184547	0.0275748	Haloacid dehalogenase-like hydrolase (HAD) superfamily protein	Haloacid dehalogenase-like hydrolase (HAD) superfamily protein
Zm00001d045565	3.57484	7.11813	0.872407	0.00119581	0.0206063	Haloacid dehalogenase-like hydrolase domain-containing protein Sgpp	Haloacid dehalogenase-like hydrolase (HAD) superfamily protein
Zm00001d030009	1.09499	2.95458	1.44602	0.00220041	0.0312448	Haloacid dehalogenase-like hydrolase domain-containing protein Sgpp	Haloacid dehalogenase-like hydrolase (HAD) superfamily protein
Zm00001d003333	5.51171	3.72124	-0.645759	0.00164265	0.0255059	hapless 8
Zm00001d032527	4.86636	2.1102	-1.26068	5.89388e-06	0.000361739	hct13;hydroxycinnamoyltransferase13:	HXXXD-type acyl-transferase family protein
Zm00001d006780	29.9306	17.7004	-0.804342	5.68399e-06	0.000354103	hda109;histone deacetylase	histone deacetylase 5
Zm00001d017139	16.4952	10.5972	-0.67774	0.000131831	0.00402445	hds1;hydroxymethylbutenyl diphosphate synthase1:	4-hydroxy-3-methylbut-2-enyl diphosphate synthase
Zm00001d009336	2.6736	1.04903	-1.57073	0.00323073	0.0408836	HEAT repeat-containing protein	HEAT repeat-containing protein
Zm00001d009337	5.42288	3.13443	-0.78941	0.000453904	0.010285	HEAT repeat-containing protein	HEAT repeat-containing protein
Zm00001d012420	12.9132	58.6455	2.16701	0.00099874	0.0182031	Heat shock 70 kDa protein	heat shock protein 70
Zm00001d041550	1167.52	1935.86	0.675207	5.87879e-05	0.00218206	Heat shock 70 kDa protein 3	Heat shock protein 70 (Hsp 70) family protein
Zm00001d047799	0.076242	0.607068	3.24633	6.12727e-06	0.0003741	Heat shock 70 kDa protein 5	heat shock cognate protein 70-1
Zm00001d048073	1.16322	5.58743	2.24578	1.15786e-13	5.2068e-11	Heat shock 70 kDa protein 8	heat-shock protein 70T-2
Zm00001d028630	0.343815	1.03812	1.75234	0.00096303	0.0177179	Heat shock cognate 70 kDa protein 2	Heat shock protein 70 (Hsp 70) family protein
Zm00001d030725	594.401	1086.75	0.818772	1.15502e-05	0.000613004	Heat shock protein 70	Heat shock protein 70 (Hsp 70) family protein
Zm00001d031332	71.2807	141.13	0.950942	0.000420156	0.00966071	Heat shock protein 90-2	heat shock protein 81-2
Zm00001d006008	759.678	1588.85	1.0156	4.27988e-09	7.58187e-07	Heat shock protein 90-2	HEAT SHOCK PROTEIN 81.4
Zm00001d020898	143.598	445.526	1.58106	5.21904e-22	8.13614e-19	Heat shock protein 90-2	HEAT SHOCK PROTEIN 81.4
Zm00001d052738	0.182166	0.85152	2.35105	0.00191117	0.0282674	Heat stress transcription factor B-2b	heat shock transcription factor B2A
Zm00001d043536	2.29057	4.46398	1.33042	0.00164451	0.0255177	Heat stress transcription factor C-1	heat shock transcription factor C1
Zm00001d029126	69.1695	31.8905	-1.16766	3.60333e-07	3.55528e-05	Heavy metal transport/detoxification superfamily protein	Heavy metal transport/detoxification superfamily protein
Zm00001d042270	6.97199	3.9487	-0.927336	0.0001992	0.00548656	Heavy metal transport/detoxification superfamily protein
Zm00001d020257	0.166662	1.29351	3.16663	0.000404425	0.00941748	Heavy metal transport/detoxification superfamily protein	Heavy metal transport/detoxification superfamily protein
Zm00001d005656	0.0354075	2.91865	6.82823	3.02328e-09	5.74766e-07	Heavy metal transport/detoxification superfamily protein	Heavy metal transport/detoxification superfamily protein
Zm00001d004138	16.6065	34.4869	1.17826	0.000659143	0.013403	Heavy metal-associated isoprenylated plant protein 27	Heavy metal transport/detoxification superfamily protein
Zm00001d032029	31.4684	21.6294	-0.592171	0.000676607	0.0136867	HEC/Ndc80p family protein
Zm00001d041511	19.4902	12.9799	-0.640892	0.00214395	0.0306819	Heparanase-like protein 1	glucuronidase 2
Zm00001d028187	21.6977	34.4748	0.604802	0.00123152	0.0211129	Heparanase-like protein 1	glucuronidase 1
Zm00001d005453	66.2693	47.5083	-0.671393	0.00332204	0.0416315	heteroglycan glucosidase 1	heteroglycan glucosidase 1
Zm00001d037689	3.68104	9.29904	1.27387	1.73382e-06	0.000132064	hex7;hexokinase7	hexokinase 2
Zm00001d011887	1.2093	3.07292	1.29025	0.0021652	0.0308725	high chlorophyll fluorescence 153	high chlorophyll fluorescence 153
Zm00001d006306	27.3671	13.6018	-1.01591	4.69306e-06	0.000304128	High mobility group B protein 2	high mobility group B3
Zm00001d006298	28.4595	14.6668	-0.988379	2.26453e-05	0.00102425	High mobility group B protein 2	high mobility group B3
Zm00001d021433	656.959	339.798	-0.981415	2.20925e-06	0.000161947	High mobility group B protein 2	high mobility group B3
Zm00001d018981	2033.8	1248.8	-0.735953	0.00405633	0.0480301	his1a;histone1a: cDNA sequences
Zm00001d005789	256.904	152.002	-0.812722	0.000153905	0.00457294	his2b3;histone 2B3: genomic sequence selected with his2B cDNA probe	Histone superfamily protein
Zm00001d042930	614.181	298.465	-1.10308	2.87436e-08	4.25406e-06	his2b4;histone 2B4: genomic sequence selected with his2B cDNA probe	Histone superfamily protein
Zm00001d051591	743.613	396.707	-0.961925	0.000548228	0.0117721	his2b5;histone 2B5: cDNA from unfertilized maize ovule	Histone superfamily protein
Zm00001d013412	7.23208	2.91791	-1.36468	1.35563e-06	0.000109311	Histidine kinase 4	CHASE domain containing histidine kinase protein
Zm00001d012994	1.07579	0.499334	-1.24504	0.0016005	0.0250754	Histidine kinase CKI1	Signal transduction histidine kinase
Zm00001d054003	3.82726	2.60753	-0.682192	0.000917782	0.0170735	Histone acetyltransferase HAC1	histone acetyltransferase of the CBP family 1
Zm00001d016381	1.54764	0.637969	-1.41901	0.00203833	0.0295135	Histone deacetylase	histone deacetylase 1
Zm00001d013067	463.183	179.949	-1.42112	2.846e-07	2.956e-05	Histone H1	winged-helix DNA-binding transcription factor family protein
Zm00001d013066	444.296	179.295	-1.3239	2.95374e-07	3.04274e-05	Histone H1	winged-helix DNA-binding transcription factor family protein
Zm00001d045478	567.906	1020.63	0.789234	0.0036553	0.0444381	Histone H1%3B Putative histone H1/H5 domain family protein	histone H1-3
Zm00001d002601	1402.65	602.139	-1.27766	6.44855e-05	0.00233065	histone H1-3	histone H1-3
Zm00001d019045	1403.85	588.852	-1.34737	8.35843e-09	1.41633e-06	Histone H2A	histone H2A 12
Zm00001d012837	893.173	368.999	-1.30527	1.94987e-08	3.08789e-06	Histone H2A	histone H2A 6
Zm00001d044246	1431.07	607.963	-1.28777	7.98738e-07	7.04819e-05	Histone H2A
Zm00001d047787	1596.11	701.984	-1.23363	1.15093e-07	1.36616e-05	Histone H2A	histone H2A 12
Zm00001d023901	364.427	185	-1.03996	9.43654e-08	1.1735e-05	Histone H2A	Histone superfamily protein
Zm00001d006548	249.615	134.241	-0.971949	6.52259e-05	0.00235014	Histone H2A	histone H2A 2
Zm00001d006547	249.256	134.122	-0.959359	2.60523e-06	0.000186873	Histone H2A	histone H2A 2
Zm00001d021300	1036.6	573.493	-0.898573	2.52205e-06	0.000182024	Histone H2A	histone H2A 12
Zm00001d021707	136.067	78.631	-0.856833	0.00198016	0.0289581	Histone H2A	histone H2A 2
Zm00001d021706	257.076	158.175	-0.770943	1.02211e-05	0.000558108	Histone H2A	histone H2A 2
Zm00001d027760	192.119	127.517	-0.63242	0.000744202	0.0146732	Histone H2A	histone H2A 11
Zm00001d032070	2565.79	1034.09	-1.39153	9.75061e-08	1.20004e-05	Histone H2B	Histone superfamily protein
Zm00001d025913	1914.96	783.087	-1.29491	7.55357e-08	9.7051e-06	Histone H2B	Histone superfamily protein
Zm00001d011236	741.384	334.96	-1.20073	4.68212e-06	0.000304128	Histone H2B	Histone superfamily protein
Zm00001d048491	1090.03	506.65	-1.14818	3.92051e-07	3.80404e-05	Histone H2B	Histone superfamily protein
Zm00001d039821	521.992	275.779	-0.988583	1.1786e-06	9.77319e-05	Histone H2B	Histone superfamily protein
Zm00001d007084	443.349	251.475	-0.886579	0.000224516	0.00598641	Histone H2B	Histone superfamily protein
Zm00001d012423	336.565	198.498	-0.862093	3.06394e-05	0.00130743	Histone H2B	Histone superfamily protein
Zm00001d047788	510.134	306.718	-0.774116	0.00012318	0.00381515	Histone H2B	Histone superfamily protein
Zm00001d020580	504.771	295.271	-0.844459	0.0020051	0.0292679	Histone H2B.1	Histone superfamily protein
Zm00001d050100	1579.6	678.654	-1.27629	2.46389e-06	0.000178376	Histone H2B.2	Histone superfamily protein
Zm00001d042730	1394.97	598.298	-1.27368	2.78085e-07	2.91603e-05	Histone H3	Histone superfamily protein
Zm00001d045475	874.342	513.009	-0.819414	5.33645e-05	0.00202249	Histone H3	Histone superfamily protein
Zm00001d016723	458.021	303.372	-0.627184	0.000656495	0.0133724	Histone H3	Histone superfamily protein
Zm00001d012276	1553.66	655.112	-1.3059	2.50307e-08	3.83295e-06	Histone H3.2	Histone superfamily protein
Zm00001d045268	641.972	299.356	-1.16992	1.55295e-06	0.00012227	Histone H3.2	Histone superfamily protein
Zm00001d041672	368.244	175.997	-1.08659	9.05799e-06	0.000506727	Histone H3.2	Histone superfamily protein
Zm00001d050697	824.324	402.814	-1.08645	2.33841e-05	0.00105156	Histone H3.2	Histone superfamily protein
Zm00001d025406	399.75	225.933	-0.858686	0.000164597	0.00481117	Histone H3.2	Histone superfamily protein
Zm00001d003730	522.159	325.747	-0.730166	0.000253733	0.00655613	Histone H3.2	Histone superfamily protein
Zm00001d039790	437.942	286.695	-0.641607	0.00283824	0.0374341	Histone H3.2	Histone superfamily protein
Zm00001d036250	318.166	146.11	-1.16733	7.83837e-08	1.0016e-05	Histone H3-like 5	Histone superfamily protein
Zm00001d002543	2004.95	834.261	-1.31805	2.56092e-09	5.03248e-07	Histone H4	Histone superfamily protein
Zm00001d021422	1812.34	769.74	-1.28997	5.48553e-09	9.43188e-07	Histone H4	Histone superfamily protein
Zm00001d026015	1319.22	566.104	-1.27232	4.6951e-06	0.000304128	Histone H4	Histone superfamily protein
Zm00001d020585	1215.26	573.046	-1.12881	6.21091e-10	1.42388e-07	Histone H4	Histone superfamily protein
Zm00001d039733	277.705	133.976	-1.11456	1.04077e-05	0.000564669	Histone H4	Histone superfamily protein
Zm00001d042954	192.444	96.9669	-1.05276	0.00039223	0.00920874	Histone H4	Histone superfamily protein
Zm00001d008669	1177.17	594.731	-1.02877	1.4823e-06	0.000117498	Histone H4	Histone superfamily protein
Zm00001d005791	1421.7	766.276	-0.962475	4.56125e-06	0.0003002	Histone H4	Histone superfamily protein
Zm00001d002546	952.622	512.485	-0.950922	3.10028e-05	0.00131335	Histone H4	Histone superfamily protein
Zm00001d051478	242.38	134.216	-0.907043	0.000312849	0.00773325	Histone H4	Histone superfamily protein
Zm00001d020584	659.763	371.79	-0.900526	8.63101e-05	0.00291237	Histone H4	Histone superfamily protein
Zm00001d010575	1186.87	685.367	-0.841458	4.78024e-05	0.00184457	Histone H4	Histone superfamily protein
Zm00001d021477	459.393	279.454	-0.773726	1.96623e-05	0.000917729	Histone H4	Histone superfamily protein
Zm00001d012439	485.943	310.652	-0.689279	4.13422e-05	0.00166107	Histone H4	Histone superfamily protein
Zm00001d027394	223.017	147.675	-0.660666	0.00100124	0.0182345	Histone H4	Histone superfamily protein
Zm00001d039581	8.00307	18.5712	1.17006	8.39404e-06	0.000476423	Histone-like transcription factor and archaeal histone family protein	nuclear factor Y, subunit C13
Zm00001d019907	12.1204	6.56157	-0.97047	2.20487e-05	0.00100898	Histone-lysine N-methyltransferase ATX2	trithorax-like protein 2
Zm00001d006323	12.3148	7.62783	-0.771386	0.000227427	0.00602283	Histone-lysine N-methyltransferase ATX4	trithorax-like protein 2
Zm00001d024225	11.8121	6.13597	-1.03745	1.37707e-05	0.000697453	Histone-lysine N-methyltransferase ATXR3	SET domain protein 2
Zm00001d011802	0.720168	1.67885	1.18657	0.000676476	0.0136867	Histone-lysine N-methyltransferase ATXR5	ARABIDOPSIS TRITHORAX-RELATED PROTEIN 5
Zm00001d017798	2.55714	5.23556	1.33866	2.05521e-06	0.000152086	Histone-lysine N-methyltransferase SUVR5	nucleic acid binding;sequence-specific DNA binding transcription factors;zinc ion binding
Zm00001d042312	14.0203	9.66916	-0.595657	0.000745367	0.0146838	hk2;histidine kinase2: cytokinin responsive histidine protein kinase	histidine kinase 3
Zm00001d032239	230.009	133.289	-0.835956	1.97883e-05	0.000918367	hmga102;high mobility group family A 102: confers nickel resistance when expressed in yeast	high mobility group A
Zm00001d050368	45.7074	29.3334	-0.7301	0.000547732	0.0117721	HMG-Y-related protein A	high mobility group A
Zm00001d007842	6.74372	3.89322	-0.967635	3.58472e-05	0.00147062	Homeobox protein knotted-1-like 4	KNOTTED-like from Arabidopsis thaliana
Zm00001d040611	14.44	7.73783	-0.896301	4.3452e-06	0.000287842	Homeobox protein liguleless 3	KNOTTED1-like homeobox gene 6
Zm00001d013699	55.5691	33.947	-0.778822	4.09778e-05	0.00165211	Homeobox-leucine zipper protein ATHB-14	Homeobox-leucine zipper family protein / lipid-binding START domain-containing protein
Zm00001d041489	62.8105	39.8079	-0.697666	0.000372554	0.00882655	Homeobox-leucine zipper protein ATHB-14	Homeobox-leucine zipper family protein / lipid-binding START domain-containing protein
Zm00001d033246	63.6634	42.5365	-0.638689	0.000786762	0.0153059	Homeobox-leucine zipper protein ATHB-14	Homeobox-leucine zipper family protein / lipid-binding START domain-containing protein
Zm00001d044081	22.4874	7.71538	-1.56685	1.38546e-07	1.58037e-05	Homeobox-leucine zipper protein ATHB-4	homeobox-leucine zipper protein 17
Zm00001d005951	31.0807	59.1312	0.885731	0.000111582	0.0035534	Homeobox-leucine zipper protein ATHB-6	homeobox protein 16
Zm00001d017920	12.7916	8.67946	-0.61641	0.00118913	0.0205367	Homeobox-leucine zipper protein HAT5	homeobox 1
Zm00001d032681	21.5428	12.5617	-0.824738	1.58137e-05	0.000777765	Homeobox-leucine zipper protein REVOLUTA	Homeobox-leucine zipper family protein / lipid-binding START domain-containing protein
Zm00001d018698	1.50797	3.03199	0.975942	0.00291197	0.0380836	Homeodomain-like superfamily protein	Homeodomain-like superfamily protein
Zm00001d033859	10.7296	6.69923	-0.713879	7.90808e-05	0.00271147	Homeotic protein knotted-1	KNOTTED-like from Arabidopsis thaliana
Zm00001d034479	1037.57	430.036	-1.32204	3.59661e-10	8.58196e-08	hon110;histone one (H1): (was H1a); mapped by electrophoretic mobility polymorphism as alh1	winged-helix DNA-binding transcription factor family protein
Zm00001d047187	11.2657	32.3268	1.55521	1.97077e-05	0.000918019	HSP20-like chaperones superfamily protein	HSP20-like chaperones superfamily protein
Zm00001d038250	4.1748	2.30864	-0.913108	0.000905242	0.0169488	HSP40/DnaJ peptide-binding protein	DNAJ heat shock family protein
Zm00001d017401	26.5116	18.1366	-0.603729	0.000329863	0.00803388	Hsp70-Hsp90 organizing protein 3	stress-inducible protein, putative
Zm00001d002823	6.15916	15.4423	1.3274	0.000270187	0.00686	Hsp70-Hsp90 organizing protein 3	stress-inducible protein, putative
Zm00001d007341	4.64261	10.4726	1.18316	4.30176e-05	0.00170207	HVA22-like protein e	HVA22 homologue E
Zm00001d046455	5.26867	12.1789	1.1754	1.30839e-07	1.52122e-05	HXXXD-type acyl-transferase family protein	HXXXD-type acyl-transferase family protein
Zm00001d029036	68.2037	119.524	0.765428	1.88833e-06	0.000141076	Hydroxyacylglutathione hydrolase cytoplasmic	Metallo-hydrolase/oxidoreductase superfamily protein
Zm00001d013588	52.4101	25.5862	-1.07576	3.21161e-06	0.000224851	hydroxyproline-rich glycoprotein family protein	hydroxyproline-rich glycoprotein family protein
Zm00001d043515	27.791	11.6191	-1.32026	8.53565e-06	0.000483287	IAA6-auxin-responsive Aux/IAA family member	phytochrome-associated protein 1
Zm00001d019311	7.08534	13.7082	0.955791	0.000766294	0.0149576	IAA-amino acid hydrolase ILR1	Peptidase M20/M25/M40 family protein
Zm00001d031992	16.1237	10.8326	-0.61708	0.00209688	0.0301189	iddp1;indeterminate domain p1	indeterminate(ID)-domain 2
Zm00001d039079	148.512	100.611	-0.609011	0.000212771	0.00574532	idh2;isocitrate dehydrogenase2: electrophoretic mobility; null allele is known; cytosolic; dimeric; intra/interlocus hybrid bands occur	cytosolic NADP+-dependent isocitrate dehydrogenase
Zm00001d002880	21.3397	36.6098	0.741334	0.00025092	0.0064978	imd2;isopropylmalate dehydrogenase2:	isopropylmalate dehydrogenase 2
Zm00001d029154	4.44795	1.42656	-1.7366	0.00060738	0.0126139	Inactive beta-amylase 9	beta-amylase 3
Zm00001d009484	5.32447	2.55963	-1.09584	0.000170815	0.0049131	Indole-3-acetate beta-glucosyltransferase	UDP-Glycosyltransferase superfamily protein
Zm00001d043244	7.5744	3.56096	-1.13841	3.70558e-06	0.000253366	Indole-3-acetic acid-amido synthetase GH3.6	Auxin-responsive GH3 family protein
Zm00001d010697	2.74935	1.29702	-1.06385	0.00132241	0.0221354	Indole-3-acetic acid-amido synthetase GH3.6	Auxin-responsive GH3 family protein
Zm00001d020910	34.0059	59.3185	0.750042	0.00176812	0.0267437	Induced stolen tip protein TUB8
Zm00001d026521	45.8269	72.9764	0.641927	0.00129536	0.0219096	Inner membrane protease subunit 1	Peptidase S24/S26A/S26B/S26C family protein
Zm00001d048825	38.22	67.5786	0.796727	1.84961e-05	0.000879091	Inner membrane protease subunit 1%2C nuclear encoding mitochondrial protein%2C mRNA	Peptidase S24/S26A/S26B/S26C family protein
Zm00001d025749	8.07505	5.23717	-0.677795	0.0022096	0.0313338	Inositol transporter 1	inositol transporter 1
Zm00001d048201	29.8906	48.6258	0.6425	9.03719e-05	0.00301894	Inositol-3-phosphate synthase isozyme 1	myo-inositol-1-phosphate synthase 2
Zm00001d012447	5.94507	3.35017	-0.880982	0.00191249	0.0282691	Interactor of constitutive active ROPs 3	ROP interactive partner 3
Zm00001d029462	25.1413	15.3101	-0.796847	0.000248268	0.00645056	inter-alpha-trypsin inhibitor heavy chain-related	inter-alpha-trypsin inhibitor heavy chain-related
Zm00001d022546	129.037	87.3293	-0.621861	0.000555459	0.0118728	INVOLVED IN: 10-formyltetrahydrofolate biosynthetic process folic acid and derivative biosynthetic process; EXPRESSED IN: 24 plant structures; EXPRESSED DURING: 15 growth stages; CONTAINS InterPro DOMAIN/s: Serine hydrolase (InterPro:IPR005645); BE /.../bidopsis thaliana protein match is: alpha/beta-Hydrolases superfamily protein (TAIR:AT5G65400.1); Has 30201 Blast hits to 17322 proteins in 780 s…	calmodulin 5
Zm00001d033280	1.56074	3.45003	1.09381	0.000166556	0.00484421	IQ calmodulin-binding motif family protein	IQ-domain 19
Zm00001d041437	0.973214	2.37959	1.22598	0.000446878	0.0101454	IQ-domain 19	IQ-domain 19
Zm00001d042973	45.5172	30.9556	-0.594542	0.000881108	0.0166698	IQ-domain 3
Zm00001d034366	39.5727	23.5437	-0.724759	0.000690299	0.0139098	IQ-domain 5	IQ-domain 5
Zm00001d020220	0.0331465	0.275039	3.71142	0.0023256	0.0326422	Isochorismate synthase 2 chloroplastic	isochorismate synthase 2
Zm00001d041663	2.04058	9.66409	2.21896	1.33142e-14	7.24046e-12	Jasmonate-induced protein
Zm00001d035462	4.73384	10.7818	1.21629	1.12831e-05	0.000601317	jasmonate-regulated gene 21	2-oxoglutarate (2OG) and Fe(II)-dependent oxygenase superfamily protein
Zm00001d011377	1.62107	0.885603	-0.949813	0.0040801	0.0481377	Jasmonic acid-amido synthetase JAR1	Auxin-responsive GH3 family protein
Zm00001d026645	20.747	13.4126	-0.683371	0.00102322	0.0184883	K(+) efflux antiporter 2 chloroplastic	K+ efflux antiporter 2
Zm00001d010210	2.05951	0.954977	-1.17832	3.02328e-06	0.000213584	kch6;potassium channel6:	potassium transport 2/3
Zm00001d049706	65.2814	40.4805	-0.726405	0.00010121	0.0032644	KH domain-containing protein	KH domain-containing protein
Zm00001d035044	68.0672	43.824	-0.646288	0.00133959	0.0222953	KH domain-containing protein
Zm00001d044903	19.1107	11.1098	-0.824989	2.58408e-05	0.00113583	Kinesin-like protein KCA2	kinesin like protein for actin based chloroplast movement 1
Zm00001d025149	17.4141	10.9094	-0.68118	8.46714e-05	0.00287367	Kinesin-like protein KIN-12A	phragmoplast-associated kinesin-related protein, putative
Zm00001d003644	9.70339	5.85082	-0.735094	3.30165e-05	0.00138361	Kinesin-like protein KIN-7C mitochondrial	P-loop containing nucleoside triphosphate hydrolases superfamily protein
Zm00001d032464	8.93483	5.74999	-0.662646	0.000720158	0.0143669	Kinesin-like protein KIN-7D mitochondrial	Kinesin motor family protein
Zm00001d013859	17.3816	11.7611	-0.603948	0.000896636	0.016851	Kinesin-like protein KIN-7D mitochondrial	Kinesin motor family protein
Zm00001d013342	6.75128	3.67336	-0.917911	8.97055e-05	0.00300957	Kinetoplast-associated protein	SMAD/FHA domain-containing protein
Zm00001d045554	19.9328	13.7291	-0.594847	0.00100461	0.0182816	krp2;kinesin-related protein2:	ATP binding microtubule motor family protein
Zm00001d031943	27.1073	16.6313	-0.773437	4.29849e-06	0.000285557	krp4;kinesin-related protein4:	P-loop containing nucleoside triphosphate hydrolases superfamily protein
Zm00001d049938	15.0573	10.2835	-0.627758	0.00113799	0.0199016	krp8;kinesin-related protein8:	P-loop containing nucleoside triphosphate hydrolases superfamily protein
Zm00001d037637	6.97859	3.05043	-1.20273	0.001068	0.0190351	Lactoylglutathione lyase	Lactoylglutathione lyase / glyoxalase I family protein
Zm00001d043418	6.76141	11.5001	0.753834	0.00360417	0.0439976	La-related protein 6A
Zm00001d018613	38.6438	28.6276	-0.779949	0.00144353	0.0234182	La-related protein 6C	tobamovirus multiplication 1
Zm00001d045220	21.4897	36.7801	0.74664	0.000200343	0.00550507	Late embryogenesis abundant protein group 2
Zm00001d005378	18.361	9.45776	-1.04204	0.00135716	0.0224918	Lecithin-cholesterol acyltransferase-like 1	alpha/beta-Hydrolases superfamily protein
Zm00001d005392	13.3574	7.96045	-0.882409	2.26333e-05	0.00102425	Lecithin-cholesterol acyltransferase-like 1	alpha/beta-Hydrolases superfamily protein
Zm00001d020171	5.64589	2.32725	-1.3907	0.00109291	0.0193478	Leucine-rich repeat (LRR) family protein	Leucine-rich repeat transmembrane protein kinase
Zm00001d037711	7.16488	15.947	1.10272	1.79229e-07	1.94935e-05	Leucine-rich repeat extensin-like protein 3	Leucine-rich repeat (LRR) family protein
Zm00001d044373	0.951108	4.49162	2.83262	5.62379e-05	0.00211426	Leucine-rich repeat extensin-like protein 3	Leucine-rich repeat (LRR) family protein
Zm00001d003112	44.1228	23.2701	-0.96702	0.00236859	0.0330867	Leucine-rich repeat family protein	Leucine-rich repeat family protein
Zm00001d046488	29.2059	20.2705	-0.588289	0.000598439	0.0125169	Leucine-rich repeat protein kinase family protein	Leucine-rich repeat protein kinase family protein
Zm00001d003986	0.779284	1.85575	1.1574	6.22309e-05	0.00227567	Leucine-rich repeat protein kinase family protein	Leucine-rich repeat protein kinase family protein
Zm00001d042362	19.5786	9.2946	-1.12428	8.1297e-06	0.000467088	Leucine-rich repeat receptor protein kinase EMS1	Leucine-rich repeat transmembrane protein kinase
Zm00001d028317	64.1467	29.1098	-1.19629	3.51836e-07	3.48616e-05	Leucine-rich repeat receptor-like serine/threonine-protein kinase BAM3	Leucine-rich receptor-like protein kinase family protein
Zm00001d019145	25.494	15.2144	-0.817115	0.00114423	0.0199676	Leucine-rich repeat receptor-like tyrosine-protein kinase PXC3	Leucine-rich repeat protein kinase family protein
Zm00001d005252	20.1385	12.1194	-0.788657	0.00127329	0.0216071	Leucine-rich repeat receptor-like tyrosine-protein kinase PXC3	Leucine-rich repeat protein kinase family protein
Zm00001d010948	5.34763	2.58122	-1.1004	0.000115523	0.0036309	lg4;liguleless4: dominant Lg4 plants lack ligule and auricle but show vestiges sporadically in bladeclass I homeobox; cDNA and genomic clones; sequence and expression similar to lg3 and knox5	KNOTTED1-like homeobox gene 6
Zm00001d006663	4.08597	7.42778	0.886689	0.000860924	0.0164074	lhca1;light harvesting complex A1: leaf cDNA csu800 similar to photosystem I antenna protein	photosystem I light harvesting complex gene 2
Zm00001d039040	3.9376	9.0487	1.13688	0.00172933	0.0263102	Light harvesting complex mesophyll7	photosystem II light harvesting complex gene B1B2
Zm00001d001857	2.75381	5.72747	1.05916	0.000526623	0.0114783	light harvesting complex photosystem II subunit 6	light harvesting complex photosystem II subunit 6
Zm00001d015623	1.28442	4.2438	1.72956	0.000586046	0.0123128	Limonoid UDP-glucosyltransferase	UDP-Glycosyltransferase superfamily protein
Zm00001d031636	77.0396	195.983	1.28295	8.78851e-09	1.47849e-06	Lipid transfer protein	glycosylphosphatidylinositol-anchored lipid protein transfer 1
Zm00001d053675	865.573	424.707	-1.07919	0.000887107	0.0167426	Lipoxygenase 2 chloroplastic	lipoxygenase 2
Zm00001d028810	54.3194	36.9972	-0.587321	0.000345366	0.00836029	LL-diaminopimelate aminotransferase chloroplastic	Pyridoxal phosphate (PLP)-dependent transferases superfamily protein
Zm00001d021301	23.6113	16.2761	-0.603706	0.00156591	0.024625	lon1;LON peptidase1: cDNA similar to lon of E. coli and partially substitutes for pim1 in yeast	lon protease 2
Zm00001d053127	52.1471	32.6357	-0.676942	0.0013048	0.0219775	Long chain acyl-CoA synthetase 2	long-chain acyl-CoA synthetase 2
Zm00001d044016	54.1934	33.6479	-0.753997	7.95873e-06	0.000461804	Long chain acyl-CoA synthetase 5	AMP-dependent synthetase and ligase family protein
Zm00001d028443	9.47022	5.38177	-0.892595	0.000544932	0.0117537	Long chain base biosynthesis protein 1	long-chain base1
Zm00001d017874	5.98027	9.92771	0.705353	0.0020956	0.0301189	LORELEI-LIKE-GPI ANCHORED PROTEIN 3	LORELEI-LIKE-GPI-ANCHORED PROTEIN 1
Zm00001d003438	37.5142	22.3991	-0.781668	0.000897896	0.016851	loricrin-related	loricrin-related
Zm00001d015852	167.171	94.1275	-0.888305	0.00130496	0.0219775	lox11;lipoxygenase11
Zm00001d013493	309.718	149.96	-1.1098	1.61546e-05	0.000786999	lox5;lipoxygenase5	lipoxygenase 1
Zm00001d039824	1.31437	2.29954	0.713132	0.00315005	0.0401641	LRR receptor-like serine/threonine-protein kinase EFR	Leucine-rich repeat protein kinase family protein
Zm00001d018261	50.714	31.2494	-0.655715	0.00203772	0.0295135	LRR receptor-like serine/threonine-protein kinase ERECTA	Leucine-rich receptor-like protein kinase family protein
Zm00001d038913	27.0622	43.991	0.720556	0.00169505	0.0259435	ltp1;lipid transfer protein1:	Bifunctional inhibitor/lipid-transfer protein/seed storage 2S albumin superfamily protein
Zm00001d019333	1.70079	0.0954805	-4.99259	1.4631e-16	1.03676e-13	L-type lectin-domain containing receptor kinase V.9	receptor lectin kinase
Zm00001d014993	74.0988	30.5852	-1.33987	7.00175e-06	0.000417676	Luminal-binding protein 2	Heat shock protein 70 (Hsp 70) family protein
Zm00001d011210	3.45315	5.81714	0.83041	0.00057538	0.0121432	lyce1;lycopene epsilon cyclase1: determines qualitative composition of endosperm carotenoids	Protein kinase protein with adenine nucleotide alpha hydrolases-like domain
Zm00001d052032	0.23101	2.24564	3.53792	6.45421e-15	3.59346e-12	Lysine--tRNA ligase cytoplasmic	lysyl-tRNA synthetase 1
Zm00001d043467	13.5293	7.50888	-0.92832	0.000104655	0.00336625	LysM domain-containing GPI-anchored protein 1	lysm domain GPI-anchored protein 1 precursor
Zm00001d001767	39.9125	71.5386	0.81423	6.82057e-05	0.00242022	mab10;math-btb10:	BTB-POZ and MATH domain 1
Zm00001d042315	6.44792	3.04864	-1.33302	0.00202029	0.0294037	MADS-box transcription factor 56	AGAMOUS-like 79
Zm00001d007891	8.59274	14.5709	0.802023	0.00367991	0.0445887	MADS-box transcription factor family protein	AGAMOUS-like 62
Zm00001d048123	45.822	78.8597	0.750855	0.0014717	0.0236361	maf1;MFP1 attachment factor1: cDNA	WPP domain protein 2
Zm00001d019895	5.66897	13.0301	1.19814	0.00177186	0.026783	Major pollen allergen Car b 1 isoforms 1A and 1B	MLP-like protein 423
Zm00001d032187	35.6814	70.4246	0.932963	6.63387e-05	0.00237196	Malate dehydrogenase	malate dehydrogenase
Zm00001d050409	39.5779	78.7394	0.955921	5.41101e-05	0.00204743	Malate dehydrogenase	malate dehydrogenase
Zm00001d028548	16.5394	61.4488	1.87905	2.71728e-10	6.61884e-08	maternal effect embryo arrest 59	maternal effect embryo arrest 59
Zm00001d032692	3.30492	6.74086	0.98004	0.00131233	0.0220419	MATH domain containing protein; Os10g0478500 protein	TRAF-like family protein
Zm00001d041290	108.24	73.6529	-0.598692	0.00257003	0.0348189	mbd105;methyl binding domain105:	methyl-CPG-binding domain 10
Zm00001d031101	96.2557	63.683	-0.664578	0.00146861	0.0236309	mbd106;methyl binding domain106:	methyl-CPG-binding domain 10
Zm00001d049320	129.715	207.156	0.62784	7.80451e-05	0.00268778	mbf1;multi-protein bridging factor homolog1: endosperm cDNA 5C01C06 (uaz246)	multiprotein bridging factor 1B
Zm00001d000120	54.1519	102.225	0.876584	0.00209146	0.0300779	mch2;maize CRY1 homolog2: Homolog to yeast 40S ribosomal protein S14 gene family (cDNA probe)	Ribosomal protein S11 family protein
Zm00001d018826	9.2989	15.1434	0.694627	0.00250039	0.0341526	MD-2-related lipid recognition domain-containing protein / ML domain-containing protein	MD-2-related lipid recognition domain-containing protein / ML domain-containing protein
Zm00001d003945	119.47	78.2756	-0.672194	0.00357421	0.04375	mde1;mouse DNA EBV homolog1: endosperm cDNA 5C02D07	farnesylated protein 3
Zm00001d032567	27.3205	17.6445	-0.673586	0.00279854	0.037077	Mediator of RNA polymerase II transcription subunit 16	sensitive to freezing 6
Zm00001d017946	25.1686	13.6714	-0.773808	0.000107118	0.00343601	Mediator of RNA polymerase II transcription subunit 23
Zm00001d005241	13.4071	7.59035	-0.860061	7.629e-06	0.000445635	Mediator of RNA polymerase II transcription subunit 33A	REF4-related 1
Zm00001d040309	19.8325	34.9865	0.765897	0.000203273	0.00554648	Mediator-associated protein 2
Zm00001d045556	26.9777	42.6908	0.607308	0.000549799	0.011795	membrane protein
Zm00001d029667	1.66887	6.33328	1.91138	3.48496e-05	0.00144139	Membrane protein	RHOMBOID-like 2
Zm00001d026291	120.975	50.284	-1.3029	9.87852e-13	3.84999e-10	met2;DNA methyl transferase2	chromomethylase 3
Zm00001d002330	85.6201	29.0997	-1.67338	4.80868e-15	2.8502e-12	met5;DNA methyl transferase5:	chromomethylase 3
Zm00001d018976	15.1604	13.1236	-0.759554	9.96049e-05	0.00323495	met8;DNA methyl transferase8:	methyltransferase 1
Zm00001d048411	15.6764	8.38148	-1.02873	4.40405e-05	0.00172792	Metal ion binding protein	Heavy metal transport/detoxification superfamily protein
Zm00001d031809	14.1957	24.2362	0.715219	0.00283963	0.0374341	Metal-independent phosphoserine phosphatase	Phosphoglycerate mutase family protein
Zm00001d030640	20.5443	13.0572	-0.703227	0.000406087	0.00941748	Metallopeptidase M24 family protein	Metallopeptidase M24 family protein
Zm00001d025977	1.75903	3.89291	1.08031	0.000172319	0.00494419	Metal-nicotianamine transporter YSL2	YELLOW STRIPE like 3
Zm00001d049365	0.879524	3.72099	2.04151	1.49543e-08	2.41167e-06	Methionine aminopeptidase	methionine aminopeptidase 1B
Zm00001d046891	10.1048	39.5743	1.96196	1.42611e-14	7.57912e-12	Methionyl-tRNA synthetase
Zm00001d049042	14.4912	34.1595	1.21407	6.64989e-12	2.25364e-09	Methylthioribose-1-phosphate isomerase	NagB/RpiA/CoA transferase-like superfamily protein
Zm00001d012102	6.98156	13.1087	0.882373	0.000428942	0.00983371	mgt8;magnesium transporter8: encodes CorA/MRS2/MGT-type magnesium transporter	magnesium transporter 4
Zm00001d026490	5.63958	3.55906	-0.753771	0.000309035	0.00765623	mha4;proton-exporting ATPase4:	H(+)-ATPase 2
Zm00001d033707	5.82319	14.9541	1.34647	1.18181e-07	1.39573e-05	Microsomal glutathione s-transferase	microsomal glutathione s-transferase, putative
Zm00001d021641	16.1596	10.2788	-0.700334	0.000381012	0.00899049	Microtubule-associated protein TORTIFOLIA1	ARM repeat superfamily protein
Zm00001d038841	41.3547	71.3395	0.736213	4.58618e-06	0.0003002	mis1;putative aldehyde dehydrogenase MIS1:	aldehyde dehydrogenase 12A1
Zm00001d047461	6.14355	11.2206	0.777891	0.000752506	0.0147488	Mitochondria fission 1 protein	Tetratricopeptide repeat (TPR)-like superfamily protein
Zm00001d031833	78.3909	126.094	0.637515	0.000667206	0.0135199	Mitochondrial 2-oxoglutarate/malate carrier protein	dicarboxylate carrier 2
Zm00001d017617	39.9142	70.3139	0.780656	0.000303212	0.00760762	Mitochondrial import inner membrane translocase subunit TIM13	translocase of the inner mitochondrial membrane 13
Zm00001d024171	10.0086	17.0929	0.791102	0.00106966	0.0190361	Mitochondrial import inner membrane translocase subunit TIM14-3	Chaperone DnaJ-domain superfamily protein
Zm00001d022083	42.1186	72.9444	0.743552	4.3899e-05	0.00172527	Mitochondrial import inner membrane translocase subunit Tim17	translocase inner membrane subunit 17-2
Zm00001d004051	13.3062	26.9371	0.962105	4.32139e-05	0.00170695	Mitochondrial import inner membrane translocase subunit Tim17/Tim22/Tim23 family protein	Mitochondrial import inner membrane translocase subunit Tim17/Tim22/Tim23 family protein
Zm00001d032434	20.7798	38.9613	0.839897	0.00120117	0.0206665	Mitochondrial import inner membrane translocase subunit TIM23-3	translocase of inner mitochondrial membrane 23
Zm00001d012017	41.745	65.4327	0.597923	0.00110002	0.0194384	Mitochondrial import receptor subunit TOM20-4	translocase outer membrane 20-2
Zm00001d014079	9.63224	16.6823	0.749667	9.70106e-05	0.00318162	mitochondrial ribosomal protein L11	mitochondrial ribosomal protein L11
Zm00001d011697	8.30452	13.0917	0.635057	0.00203448	0.0295135	Mitochondrial substrate carrier family protein	Mitochondrial substrate carrier family protein
Zm00001d015585	11.711	19.7309	0.739608	0.00085245	0.0162857	Mitochondrial transcription termination factor family protein	Mitochondrial transcription termination factor family protein
Zm00001d028512	25.3639	16.9633	-0.631935	0.000267852	0.00680809	mmp66;Similar to Arabidopsis and Medicago trunculata Phosphatidylinositol-4-phosphate 5-kinase	phosphatidylinositol-4-phosphate 5-kinase 2
Zm00001d018286	3.74553	6.53655	0.741976	0.000185244	0.0052127	Mono-/di-acylglycerol lipase N-terminal;Lipase class 3	Mono-/di-acylglycerol lipase, N-terminal;Lipase, class 3
Zm00001d049954	0.154728	0.540207	2.07316	0.0032968	0.0414475	Monodehydroascorbate reductase 1 peroxisomal	monodehydroascorbate reductase 1
Zm00001d025657	7.75782	11.833	0.639571	0.00332212	0.0416315	Monothiol glutaredoxin-S15 mitochondrial	glutaredoxin 4
Zm00001d020838	50.823	80.1626	0.601175	0.000395446	0.00924711	movement protein binding protein 2C	movement protein binding protein 2C
Zm00001d049038	34.7627	20.0413	-0.854478	9.67119e-05	0.00318075	mRNA capping enzyme family protein	mRNA capping enzyme family protein
Zm00001d046226	7.31199	4.30239	-0.816632	0.000114233	0.00361464	mrpa1;multidrug resistance protein associated1: ATP-binding cassette (ABC) transporter	multidrug resistance-associated protein 6
Zm00001d039859	3.84702	16.1862	2.01391	2.87383e-18	2.68806e-15	mtl3;metallothionein3: cDNA highly expressed during microsporogenesis	metallothionein 2A
Zm00001d024674	51.3868	88.6849	0.741391	0.000314516	0.00773528	Multiple organellar RNA editing factor 9 chloroplastic	plastid developmental protein DAG, putative
Zm00001d006016	7.37085	20.7975	1.50257	0.000986707	0.0180259	Multiple stress-responsive zinc-finger protein ISAP1	A20/AN1-like zinc finger family protein
Zm00001d022028	40.6443	25.2688	-0.634332	0.000635806	0.0130304	mus1;MutS homolog1: cDNA similar to E. coli mutS	MUTS homolog 2
Zm00001d039596	19.9335	8.77912	-1.25667	2.9403e-09	5.63573e-07	mus2;MutS homolog2: NCBI: DNA mismatch repair protein MSH7	MUTS homolog 7
Zm00001d032194	32.146	20.3255	-0.728981	0.000807827	0.0156635	myb domain protein 105	myb domain protein 105
Zm00001d014701	27.9517	19.2609	-0.603127	0.000477741	0.01067	Myb family transcription factor PHL6	myb-like HTH transcriptional regulator family protein
Zm00001d006236	1.18236	2.56854	1.02528	2.40458e-05	0.00107686	myb31;MYB31 transcription factor31: R2R3-MYB factor	myb domain protein 4
Zm00001d018465	0.502992	1.23653	1.02597	0.000740426	0.0146358	mybr51;MYB-related-transcription factor 51
Zm00001d044303	3.19578	2.01518	-1.02584	0.000260315	0.00668449	myo1;myosin1	Myosin family protein with Dil domain
Zm00001d002252	51.3157	33.8159	-0.66451	6.13704e-05	0.00225288	myosin heavy chain-related
Zm00001d003492	3.74272	2.10292	-0.92239	0.00225829	0.0318503	Myosin heavy chain-related protein	Myosin heavy chain-related protein
Zm00001d021785	5.36531	3.51648	-0.700709	0.00192641	0.0283851	Myosin-2	myosin 1
Zm00001d006593	6.54725	4.34252	-0.674953	0.00150287	0.0239156	Myosin-2	myosin 2
Zm00001d053374	11.4702	18.4996	0.648186	0.0039653	0.0472816	N-(5'-phosphoribosyl)anthranilate isomerase	phosphoribosylanthranilate isomerase 1
Zm00001d031898	22.2033	12.478	-0.88233	2.8569e-07	2.956e-05	NAC domain containing protein 71	NAC domain containing protein 2
Zm00001d000112	1.08486	2.86577	1.4109	0.000318714	0.00782512	NAC domain-containing protein 2	NAC (No Apical Meristem) domain transcriptional regulator superfamily protein
Zm00001d002828	2.75071	1.34437	-1.10765	0.000109847	0.00350431	NAC domain-containing protein 26	NAC 007
Zm00001d037315	22.2438	14.335	-0.655736	0.000594827	0.0124525	NAC domain-containing protein 8	NAC (No Apical Meristem) domain transcriptional regulator superfamily protein
Zm00001d017084	9.93909	19.851	0.99107	8.03135e-06	0.000463716	NAC13 NAC type transcription factor	NAC (No Apical Meristem) domain transcriptional regulator superfamily protein
Zm00001d046483	1.8978	3.73053	0.91801	0.00420139	0.0492572	NAD(P)-binding Rossmann-fold superfamily protein	NAD(P)-binding Rossmann-fold superfamily protein
Zm00001d040954	6.89016	13.5291	1.01958	0.00186166	0.0277625	NAD(P)-binding Rossmann-fold superfamily protein	NAD(P)-binding Rossmann-fold superfamily protein
Zm00001d041226	1.00637	2.84518	1.60685	0.000271184	0.00687783	NAD(P)-binding Rossmann-fold superfamily protein	NAD(P)-binding Rossmann-fold superfamily protein
Zm00001d012607	12.0784	7.638	-0.710953	0.00219163	0.0311734	NAD(P)H dehydrogenase (quinone) FQR1	flavodoxin-like quinone reductase 1
Zm00001d053932	25.8169	45.0259	0.752879	0.00102639	0.018505	NAD(P)-linked oxidoreductase superfamily protein	NAD(P)-linked oxidoreductase superfamily protein
Zm00001d014246	16.3858	27.9201	0.675513	0.00195265	0.0286634	NagB/RpiA/CoA transferase-like superfamily protein	NagB/RpiA/CoA transferase-like superfamily protein
Zm00001d048479	1.30852	7.75719	2.56909	4.5858e-18	3.97165e-15	Nascent polypeptide-associated complex alpha subunit-like protein	nascent polypeptide-associated complex subunit alpha-like protein 2
Zm00001d052268	2.47009	1.00775	-1.37843	0.0007486	0.014698	NEP1-interacting protein-like 2	RING/U-box superfamily protein
Zm00001d018028	14.351	8.18586	-0.878115	4.55881e-05	0.00177969	NEP1-interacting protein-like 2	RING/U-box superfamily protein
Zm00001d051666	0.0990845	0.402548	2.28864	0.00279612	0.0370661	Neutral/alkaline invertase	cytosolic invertase 2
Zm00001d026113	3.62757	1.38543	-1.51818	1.17315e-06	9.76265e-05	nkd2;naked endosperm2: double mutants have multiple (2-5) layers of peripheral endosperm cells that lack starch granules or other features of starchy endosperm	indeterminate(ID)-domain 5
Zm00001d037918	3.46418	1.19798	-1.72196	4.58765e-06	0.0003002	Non-cyanogenic beta-glucosidase	beta glucosidase 11
Zm00001d049824	2.03572	0.980189	-1.12226	0.0012009	0.0206665	not1;neighbor of tga1: compared to tga1
Zm00001d043741	5.66164	2.06791	-1.53577	4.10539e-09	7.32827e-07	NPK1-related protein kinase-like protein	mitogen-activated protein kinase kinase kinase 16
Zm00001d039997	8.20811	19.4068	1.3	0.00111351	0.019577	NPR1 interactor
Zm00001d024499	0.762071	1.87176	1.21391	0.00249068	0.0341002	Nuclear factor 1 A-type isoform 2	Protein of unknown function (DUF1005)
Zm00001d034872	21.5371	14.7422	-0.605707	0.00124019	0.0212147	nuclear factor Y subunit C10	nuclear factor Y, subunit C10
Zm00001d038557	8.4651	16.5171	0.754603	0.00285818	0.0376115	nuclear factor Y subunit C11	nuclear factor Y, subunit C11
Zm00001d043757	188.048	340.243	0.822497	2.56057e-07	2.70933e-05	Nuclear pore complex protein NUP50A	NUP50 (Nucleoporin 50 kDa) protein
Zm00001d022099	3.73413	0.866996	-2.16503	0.00221155	0.0313423	Nuclear transcription factor Y subunit B-3	nuclear factor Y, subunit B3
Zm00001d042196	10.6193	4.31549	-1.33838	7.71934e-07	6.91606e-05	Nuclear transcription factor Y subunit B-4	nuclear factor Y, subunit B5
Zm00001d011915	13.3741	7.31965	-1.07349	0.000229462	0.0060493	Nuclear transcription factor Y subunit B-4	nuclear factor Y, subunit B5
Zm00001d021999	98.0027	161.959	0.68233	2.15809e-05	0.000991452	Nuclear transport factor 2 (NTF2) family protein with RNA binding (RRM-RBD-RNP motifs) domain	Nuclear transport factor 2 (NTF2) family protein with RNA binding (RRM-RBD-RNP motifs) domain
Zm00001d044667	45.8208	31.9543	-0.597239	0.000210057	0.00569976	Nucleic acid binding protein	Zinc finger (CCCH-type) family protein / RNA recognition motif (RRM)-containing protein
Zm00001d018471	42.5828	73.9107	0.726353	8.75111e-05	0.0029444	Nucleic acid-binding OB-fold-like protein	Nucleic acid-binding, OB-fold-like protein
Zm00001d027339	14.5206	27.7279	0.889806	2.44374e-05	0.00109054	Nucleic acid-binding OB-fold-like protein	Nucleic acid-binding, OB-fold-like protein
Zm00001d020345	14.6482	9.61439	-0.650402	0.000492274	0.0109089	Nucleobase-ascorbate transporter 6	Xanthine/uracil permease family protein
Zm00001d023833	17.7871	28.1911	0.619395	0.0039724	0.0472966	Nucleoside diphosphate kinase	nucleoside diphosphate kinase 2
Zm00001d009774	30.3357	54.9262	0.819409	0.000215834	0.00580199	Nucleoside diphosphate kinase	Nucleoside diphosphate kinase family protein
Zm00001d021526	30.7964	52.782	0.747718	7.81614e-05	0.00268783	Nucleoside diphosphate kinase family protein	Nucleoside diphosphate kinase family protein
Zm00001d005343	38.95	26.5014	-0.590329	0.00171832	0.0262109	Nucleoside N-ribohydrolase 3%3B Pyrimidine-specific ribonucleoside hydrolase rihB	uridine-ribohydrolase 1
Zm00001d021993	5.41386	7.65004	0.612797	0.00399609	0.047454	nucleotide sugar transporter-KT 1	Nucleotide-sugar transporter family protein
Zm00001d034840	15.1889	6.24966	-1.24727	3.36793e-07	3.36563e-05	Nuf2 family protein expressed; protein
Zm00001d052110	8.90377	5.34393	-0.900364	2.55684e-05	0.0011281	o1;opaque endosperm1: endosperm starch soft	myosin, putative
Zm00001d036535	7.45059	14.6145	0.919304	0.000118532	0.00369567	oec33;oxygen evolving complex	photosystem II subunit O-2
Zm00001d033612	0.383454	1.70662	2.0097	0.00195257	0.0286634	ole4;oleosin4: genomic clone; SSR umc1184	Oleosin family protein
Zm00001d006080	17.2815	27.0705	0.604253	0.000913164	0.0170011	Oleoyl-acyl carrier protein thioesterase	fatA acyl-ACP thioesterase
Zm00001d021046	27.4868	44.9117	0.685476	0.00017626	0.0050387	Oleoyl-acyl carrier protein thioesterase 2 chloroplastic	fatA acyl-ACP thioesterase
Zm00001d051525	4.35045	2.42455	-0.88699	0.00134785	0.0224169	Oligopeptide transporter 4	oligopeptide transporter 4
Zm00001d031287	10.0651	5.25163	-0.975683	1.54017e-05	0.000759817	Oligopeptide transporter 5	oligopeptide transporter 5
Zm00001d010736	15.6296	7.49431	-1.1341	9.226e-05	0.00306015	O-methyltransferase ZRP4	O-methyltransferase family protein
Zm00001d038703	0.350202	1.55652	2.08785	0.000901876	0.0169122	O-methyltransferase ZRP4	O-methyltransferase family protein
Zm00001d034457	6.44047	4.16102	-0.690764	0.00312888	0.0400031	Opaque2 heterodimerizing protein 1	bZIP transcription factor family protein
Zm00001d024397	2.75384	12.8031	1.98859	3.66679e-09	6.64685e-07	Oral cancer overexpressed protein 1	transferases;folic acid binding
Zm00001d002353	61.7063	110.634	0.793401	7.53931e-06	0.000444743	Orf protein	HXXXD-type acyl-transferase family protein
Zm00001d022226	7.71806	12.6294	0.626237	0.00248883	0.0341002	Origin recognition complex subunit 6	origin recognition complex protein 6
Zm00001d017769	25.4448	40.5026	0.612882	0.00173675	0.0263716	Ornithine carbamoyltransferase chloroplastic	ornithine carbamoyltransferase
Zm00001d004927	40.7593	90.629	1.11686	3.41195e-09	6.28228e-07	Os12g0146300 protein
Zm00001d026029	9.81807	21.7415	1.17066	0.00138907	0.0228908	OSJNBa0013K16.16 protein; protein	Protein of unknown function (DUF581)
Zm00001d041662	2.56817	10.0703	1.96447	5.24603e-06	0.000330869	OSJNBa0024J22.14 protein
Zm00001d024403	9.08774	26.5778	1.5432	6.64616e-07	6.09466e-05	OSJNBa0041A02.21 protein; protein
Zm00001d025822	24.5096	38.6772	0.694319	0.00360501	0.0439976	OSJNBa0043L24.15 protein; protein
Zm00001d026012	13.3632	5.41738	-1.36927	0.000368983	0.0087686	OSJNBa0088A01.13 protein; protein	oxidative stress 3
Zm00001d003322	16.1665	10.7429	-0.93974	2.68623e-05	0.00117411	OSJNBb0022F23.8 protein	uv-b-insensitive 4
Zm00001d006019	9.1198	15.8218	0.826226	0.00113874	0.0199016	OTU domain-containing protein	Cysteine proteinases superfamily protein
Zm00001d028004	1.30276	3.67984	1.48504	2.5264e-08	3.83618e-06	Outer arm dynein light chain 1 protein	Outer arm dynein light chain 1 protein
Zm00001d052660	20.0349	35.4004	0.676163	7.10751e-05	0.00249179	Outer envelope protein 64 chloroplastic	Amidase family protein
Zm00001d020655	1.73324	6.09358	1.63352	0.000199128	0.00548656	Oxidoreductase/ transition metal ion binding protein
Zm00001d023929	11.1836	18.1684	0.676293	0.00285147	0.0375443	oxmt1;oxo-glutarate/malate transporter1: single copy	dicarboxylate transporter 1
Zm00001d049766	0.723263	2.04534	1.56248	0.000314337	0.00773528	Oxysterol-binding protein-related protein 4B	OSBP(oxysterol binding protein)-related protein 4C
Zm00001d003016	180.209	98.8963	-0.933057	4.71598e-06	0.000304637	pal2;phenylalanine ammonia lyase2	phenylalanine ammonia-lyase 2
Zm00001d021297	19.1502	12.0141	-0.714593	0.00309839	0.0397656	Pantothenate kinase 2	pantothenate kinase 2
Zm00001d044689	4.77864	12.0595	1.17466	1.53961e-07	1.70657e-05	PAP/OAS1 substrate-binding domain superfamily	PAP/OAS1 substrate-binding domain superfamily
Zm00001d014386	2.9804	5.85724	0.903091	0.000974563	0.0178384	Patatin-like protein 6	PATATIN-like protein 8
Zm00001d026127	2.55415	1.43547	-0.943546	0.00169636	0.0259435	Patched family protein	Patched family protein
Zm00001d022643	0.771774	1.96194	1.36755	0.00406729	0.0480351	Pathogenesis-related thaumatin superfamily protein	Pathogenesis-related thaumatin superfamily protein
Zm00001d047893	9.84447	4.13034	-1.33975	5.27918e-05	0.00200597	pck2;phosphoenolpyruvate carboxykinase homolog2: syntenic with pck1; leaf cDNA csu145	phosphoenolpyruvate carboxykinase 1
Zm00001d001820	7.55001	2.56143	-1.61301	2.02037e-08	3.17076e-06	pcr1;protochlorophyllide reductase1: leaf cDNA csu349 similar to plant protochlorophyllide reductase	protochlorophyllide oxidoreductase A
Zm00001d052289	25.3966	17.2042	-0.629537	0.00118625	0.0205172	pdh1;pyruvate dehydrogenase1: cDNA	pyruvate dehydrogenase complex E1 alpha subunit
Zm00001d050082	0.165328	0.653184	2.43655	0.00290366	0.0380388	Pectinesterase	pectin methylesterase 44
Zm00001d052630	2.2462	5.41784	1.24803	7.05116e-05	0.00247574	Pentatricopeptide repeat (PPR) superfamily protein	Pentatricopeptide repeat (PPR) superfamily protein
Zm00001d036489	3.43417	1.94501	-0.850896	0.00132732	0.0221863	Pentatricopeptide repeat-containing protein	Pentatricopeptide repeat (PPR-like) superfamily protein
Zm00001d002789	2.01956	3.77544	0.857999	0.00141584	0.0231687	Pentatricopeptide repeat-containing protein	Tetratricopeptide repeat (TPR)-like superfamily protein
Zm00001d012708	7.55632	15.4651	0.950852	0.00164734	0.0255278	Pentatricopeptide repeat-containing protein	Pentatricopeptide repeat (PPR) superfamily protein
Zm00001d049796	9.39658	15.2348	0.664098	0.000931879	0.0172671	Pentatricopeptide repeat-containing protein mitochondrial	Pentatricopeptide repeat (PPR) superfamily protein
Zm00001d003500	19.1997	32.0107	0.696558	0.000233958	0.00615395	Pentatricopeptide repeat-containing protein mitochondrial	Tetratricopeptide repeat (TPR)-like superfamily protein
Zm00001d032543	32.0622	64.7006	0.973344	4.3517e-09	7.65114e-07	Pentatricopeptide repeat-containing protein mitochondrial	Tetratricopeptide repeat (TPR)-like superfamily protein
Zm00001d018639	21.1191	8.12772	-1.02178	8.57902e-07	7.40265e-05	Pentatricopeptide repeat-containing protein ELI1 chloroplastic	glutamate:glyoxylate aminotransferase
Zm00001d054072	8.07194	15.2866	0.935064	1.29448e-06	0.000105105	Peptidase C78 ubiquitin fold modifier-specific peptidase 1/ 2	Peptidase C78, ubiquitin fold modifier-specific peptidase 1/ 2
Zm00001d022337	9.52986	16.4107	0.733191	0.00102257	0.0184883	Peptide deformylase 1A chloroplastic/mitochondrial	peptide deformylase 1A
Zm00001d054015	2.49084	5.69193	1.22711	9.98334e-05	0.00323787	Peptidyl-prolyl cis-trans isomerase FKBP18 chloroplastic	FKBP-like peptidyl-prolyl cis-trans isomerase family protein
Zm00001d004243	0.266241	0.773325	1.72956	0.00331621	0.0416021	Peptidyl-prolyl cis-trans isomerase FKBP65	rotamase FKBP 1
Zm00001d008266	11.5813	21.4023	0.925099	7.26076e-05	0.0025379	Peroxidase 24	Peroxidase superfamily protein
Zm00001d014467	1.69334	3.83521	1.14253	6.00629e-05	0.00221183	Peroxidase 3	Peroxidase superfamily protein
Zm00001d031635	9.65824	18.239	0.858499	2.66116e-05	0.00116707	Peroxidase 55	Peroxidase superfamily protein
Zm00001d025774	12.9336	23.9657	0.842339	0.000205751	0.00560104	Peroxidase superfamily protein	Peroxidase superfamily protein
Zm00001d002261	21.4794	14.1129	-0.679198	0.00014723	0.00439827	Peroxisomal (S)-2-hydroxy-acid oxidase GLO1	Aldolase-type TIM barrel family protein
Zm00001d019454	0.984561	3.33704	1.73916	7.82576e-06	0.000455218	PGR5-like protein 1B chloroplastic	PGR5-LIKE A
Zm00001d016979	4.10096	7.87709	0.994433	9.69921e-05	0.00318162	phb3;prohibitin3: cDNA sequence	prohibitin 3
Zm00001d014530	4.26877	7.40906	0.80035	0.0017331	0.0263332	Phenolic glucoside malonyltransferase 1	HXXXD-type acyl-transferase family protein
Zm00001d033286	15.1703	5.57609	-1.50188	1.14192e-07	1.36239e-05	Phenylalanine ammonia-lyase 1	PHE ammonia lyase 1
Zm00001d015205	15.2366	8.13426	-0.936889	7.48308e-07	6.75615e-05	Pheophytinase chloroplastic	pheophytinase
Zm00001d022338	19.9121	15.5703	-0.829308	4.35512e-05	0.00171448	Phosphatidylinositol 3- and 4-kinase family protein with FAT domain	Phosphatidylinositol 3- and 4-kinase family protein with FAT domain
Zm00001d046016	21.4013	12.1624	-0.887373	0.00103599	0.0186322	Phosphatidylinositol 3-and 4-kinase family protein	phosphoinositide 4-kinase gamma 4
Zm00001d013442	20.5427	9.73534	-0.982938	2.80917e-05	0.00121423	Phosphatidylinositol 4-kinase alpha 1	Phosphatidylinositol 3- and 4-kinase family protein
Zm00001d033670	11.7011	7.91392	-0.60721	0.0033397	0.0417623	Phosphatidylinositol 4-phosphate 5-kinase 2	phosphatidylinositol-4-phosphate 5-kinase 2
Zm00001d004955	2.47972	0.470874	-2.51701	1.83885e-14	9.44263e-12	Phosphatidylinositol 4-phosphate 5-kinase 6	Phosphatidylinositol-4-phosphate 5-kinase family protein
Zm00001d017213	10.7139	7.30951	-0.587574	0.00300193	0.0388904	Phosphatidylinositol N-acetyglucosaminlytransferase subunit P-related	Protein of unknown function (DUF3741)
Zm00001d052797	23.303	41.9522	0.647057	0.00203737	0.0295135	Phospho-2-dehydro-3-deoxyheptonate aldolase 2 chloroplastic	3-deoxy-d-arabino-heptulosonate 7-phosphate synthase
Zm00001d012702	79.2158	44.4711	-0.850307	0.000221367	0.00592271	Phosphoenolpyruvate carboxylase 3	phosphoenolpyruvate carboxylase 3
Zm00001d053453	30.1026	23.47	-0.796359	0.000168894	0.00487582	Phosphoenolpyruvate carboxylase isoform 1%3B Phosphoenolpyruvate carboxylase isoform 2	phosphoenolpyruvate carboxylase 3
Zm00001d003068	26.0457	49.8452	0.894587	1.53988e-07	1.70657e-05	Phosphoenolpyruvate carboxylase kinase 2	phosphoenolpyruvate carboxylase kinase 1
Zm00001d039674	2.01974	3.78715	0.879642	0.00240408	0.0333691	Phosphoenolpyruvate/phosphate translocator 2 chloroplastic	Glucose-6-phosphate/phosphate translocator-related
Zm00001d015376	212.078	355.041	0.701342	0.00272759	0.036343	Phosphoglycerate kinase	phosphoglycerate kinase
Zm00001d043680	2.9975	5.33172	0.796154	0.00396325	0.0472816	Phospholipase A1-IIdelta	alpha/beta-Hydrolases superfamily protein
Zm00001d020909	2.63314	5.41632	1.04775	0.00320968	0.0407465	Phospholipase A2%2C group IVB isoform 6	2-oxoglutarate (2OG) and Fe(II)-dependent oxygenase superfamily protein
Zm00001d018030	1.12338	3.27441	1.63353	0.000234819	0.00616844	Photosynthetic NDH subunit of subcomplex B 4 chloroplastic	NDH dependent flow 6
Zm00001d005814	0.323265	1.0669	1.92775	9.06493e-05	0.00302388	Photosystem I chlorophyll a/b-binding protein 6 chloroplastic	photosystem I light harvesting complex gene 6
Zm00001d034283	4.45663	10.8117	1.29303	8.18042e-06	0.000468393	Photosystem I reaction center subunit III	photosystem I subunit F
Zm00001d019518	11.4548	29.0735	1.30001	4.34884e-05	0.00171448	Photosystem I reaction center subunit IV A	photosystem I subunit E-2
Zm00001d003767	0.268682	3.24358	3.69103	6.283e-10	1.42642e-07	Photosystem I subunit O	photosystem I subunit O
Zm00001d042178	0.220527	1.0953	2.3868	0.000499988	0.0110391	Photosystem II reaction center psb28 protein	photosystem II reaction center PSB28 protein
Zm00001d043299	4.18929	8.79997	1.08114	0.00260839	0.035257	Photosystem II reaction center W protein chloroplastic	photosystem II reaction center W
Zm00001d010715	1.07048	5.92257	2.31471	1.25219e-08	2.06205e-06	Photosystem II reaction center W protein chloroplastic	photosystem II reaction center W
Zm00001d029049	9.42986	18.0149	0.868757	0.00024388	0.0063436	Photosystem II repair protein PSB27-H1 chloroplastic	photosystem II family protein
Zm00001d047532	2.94475	7.60051	1.23869	0.000849408	0.0162719	Photosystem II repair protein PSB27-H1 chloroplastic	photosystem II family protein
Zm00001d027429	38.6376	84.6146	1.08715	2.9888e-07	3.06535e-05	phragmoplastin interacting protein 1	phragmoplastin interacting protein 1
Zm00001d028905	11.931	7.51379	-0.736234	0.000523183	0.0114337	Phytochrome B	phytochrome B
Zm00001d052442	45.8608	27.7698	-0.765806	1.58653e-05	0.000777765	pin4 ;PIN-formed protein4: auxin efflux carriter similar to Arabidopsis PIN1 (Forestan et al 2012)	Auxin efflux carrier family protein
Zm00001d041746	0.0182025	1.60544	6.61745	1.03288e-08	1.71297e-06	Pinoresinol reductase 2	pinoresinol reductase 1
Zm00001d038741	4.21236	0.97169	-2.4911	6.61374e-10	1.47291e-07	Pistil-specific extensin-like protein
Zm00001d010918	22.8438	15.4279	-0.60018	0.000629419	0.0129449	Plant IF-like protein
Zm00001d007327	1.39421	3.42836	1.2365	0.000405274	0.00941748	Plant-specific domain TIGR01627 family protein	Protein of unknown function (DUF579)
Zm00001d018718	16.7302	27.1097	0.656284	0.000605786	0.0126044	Plastid division protein PDV2	plastid division2
Zm00001d030153	40.4249	64.8734	0.63992	0.0032247	0.040869	plastid transcriptionally active 18	plastid transcriptionally active 18
Zm00001d025848	2.37138	6.98573	1.52891	0.000200127	0.00550507	plastid transcriptionally active 5	plastid transcriptionally active 5
Zm00001d034179	9.11904	16.7322	0.874551	0.00117939	0.0204507	Plastoquinol-plastocyanin reductase	cytochrome b6f complex subunit (petM), putative
Zm00001d002489	14.2683	8.18791	-0.908542	1.41501e-05	0.000710057	PLATZ transcription factor family protein	PLATZ transcription factor family protein
Zm00001d051511	3.02673	6.78819	1.22524	4.90668e-06	0.000313491	PLATZ transcription factor family protein	PLATZ transcription factor family protein
Zm00001d028538	5.42496	2.38148	-1.32111	3.58074e-08	5.13693e-06	P-loop containing nucleoside triphosphate hydrolases superfamily protein	P-loop containing nucleoside triphosphate hydrolases superfamily protein
Zm00001d009702	2.49706	1.32731	-1.01161	0.000457306	0.010352	P-loop containing nucleoside triphosphate hydrolases superfamily protein	P-loop containing nucleoside triphosphate hydrolases superfamily protein
Zm00001d047236	7.46049	12.0158	0.663826	0.000530993	0.0115477	P-loop containing nucleoside triphosphate hydrolases superfamily protein	P-loop containing nucleoside triphosphate hydrolases superfamily protein
Zm00001d027850	5.38835	8.97728	0.747313	0.000168134	0.0048599	P-loop containing nucleoside triphosphate hydrolases superfamily protein	P-loop containing nucleoside triphosphate hydrolases superfamily protein
Zm00001d039315	0.238446	0.919149	1.67859	0.000138217	0.00418119	P-loop containing nucleoside triphosphate hydrolases superfamily protein	P-loop containing nucleoside triphosphate hydrolases superfamily protein
Zm00001d008983	1.76216	9.99508	2.47779	0.00286788	0.0377179	P-loop containing nucleoside triphosphate hydrolases superfamily protein	P-loop containing nucleoside triphosphate hydrolases superfamily protein
Zm00001d048541	13.9316	9.41571	-0.633507	0.00418034	0.0491224	polm2;polymerase II transcription-mediator2: encodes part of the "CDK8" module that mediates transcription initiation with RNA Polymerase II	RNA polymerase II transcription mediators
Zm00001d045603	18.7103	12.5735	-0.649665	0.00187416	0.0278455	polm3;polymerase II transcription-mediator3: encodes part of the "CDK8" module that mediates transcription initiation with RNA Polymerase II	RNA polymerase II transcription mediators
Zm00001d034814	12.6868	22.2403	0.781883	0.000106997	0.00343601	Poly(ADP-ribose) glycohydrolase 1	Poly (ADP-ribose) glycohydrolase (PARG)
Zm00001d018112	54.6352	112.052	0.946196	1.8328e-05	0.000872875	Polyadenylate-binding protein 3	RNA-binding (RRM/RBD/RNP motifs) family protein
Zm00001d050838	38.3239	62.4594	0.657009	0.000137676	0.00417563	Polyadenylate-binding protein RBP47B	RNA-binding protein 47C\'
Zm00001d016897	23.2003	38.2847	0.682968	0.000215046	0.00579336	Polyadenylate-binding protein RBP47B	RNA-binding protein 47C\'
Zm00001d029583	1.13521	2.87306	1.30574	0.00191873	0.0283255	Polygalacturonase inhibitor 1	polygalacturonase inhibiting protein 1
Zm00001d039414	5.60892	11.9016	1.09874	3.42424e-05	0.00142732	Polyketide cyclase/dehydrase and lipid transport superfamily protein	Polyketide cyclase/dehydrase and lipid transport superfamily protein
Zm00001d021621	6.60904	5.11267	-0.708114	0.0002012	0.00551565	Polynucleotidyl transferase ribonuclease H fold protein with HRDC domain	Polynucleotidyl transferase, ribonuclease H fold protein with HRDC domain
Zm00001d043352	4.7103	8.64457	0.841998	0.00412235	0.0485383	Polynucleotidyl transferase ribonuclease H-like superfamily protein	Polynucleotidyl transferase, ribonuclease H-like superfamily protein
Zm00001d044195	20.2812	13.2568	-0.663729	0.000407496	0.00941748	Polypyrimidine tract-binding protein homolog 2	polypyrimidine tract-binding protein 2
Zm00001d053807	19.6358	36.677	0.871929	1.34048e-06	0.000108463	Porphobilinogen deaminase chloroplastic	hydroxymethylbilane synthase
Zm00001d018924	1.61559	0	-8.20818	6.06168e-08	8.00827e-06	Potassium channel AKT1	K+ transporter 1
Zm00001d018918	2.30247	0.0242605	-7.11874	2.69347e-26	6.99824e-23	Potassium channel AKT1	K+ transporter 1
Zm00001d022485	1.98257	0.969723	-1.10109	0.0015731	0.0247048	Potassium transporter 3	K+ uptake transporter 3
Zm00001d036784	4.63442	2.94558	-0.686246	0.00166731	0.025769	Potassium transporter 8	K+ uptake permease 6
Zm00001d017077	1.25955	0.492001	-1.43201	0.00215641	0.0307848	pr1;red aleurone1: changes purple aleurone to red; encodes flavonoid 3'-hydroxylase	Cytochrome P450 superfamily protein
Zm00001d034469	1.83433	4.45212	1.15247	0.00129815	0.0219177	PRA1 family protein E	prenylated RAB acceptor 1.E
Zm00001d013989	11.9026	7.56888	-0.62615	0.000555434	0.0118728	Pre-mRNA-processing protein 40C
Zm00001d045199	30.7767	18.3105	-0.769977	0.000215863	0.00580199	Pre-mRNA-processing-splicing factor 8A	Pre-mRNA-processing-splicing factor
Zm00001d036301	28.4168	17.7304	-0.640424	0.00153135	0.024179	Pre-mRNA-processing-splicing factor 8A	Pre-mRNA-processing-splicing factor
Zm00001d025055	0.688864	2.23521	1.73779	1.98189e-07	2.12589e-05	prh11;protein phosphatase homolog11	Protein phosphatase 2C family protein
Zm00001d042886	5.57242	16.4204	1.52505	4.05866e-15	2.56507e-12	prh3;protein phosphatase homolog3	highly ABA-induced PP2C gene 2
Zm00001d012401	17.9059	38.3061	1.09319	1.65236e-06	0.000126344	prh4;protein phosphatase homolog4	highly ABA-induced PP2C gene 2
Zm00001d020100	0.220595	1.32456	2.92499	7.64197e-06	0.000445635	prh6;protein phosphatase homolog6	highly ABA-induced PP2C gene 2
Zm00001d044015	0.270542	0.91989	1.95553	0.000636479	0.0130328	prh8;protein phosphatase homolog8:	highly ABA-induced PP2C gene 3
Zm00001d009626	6.29251	13.2826	1.01908	3.73732e-06	0.000254792	prh9;protein phosphatase homolog9:	highly ABA-induced PP2C gene 3
Zm00001d005694	32.6558	97.2064	1.53147	8.44884e-19	8.23199e-16	prin2;plastid redox insensitive2: Maize ortholog of Arabidopsis PRIN2. Required for transcription by the plastid-encoded polymerase (PEP). (A. Barkan
Zm00001d025023	4.80101	10.0384	0.98454	7.5696e-06	0.000444743	Probable 2-oxoacid dependent dioxygenase	2-oxoglutarate (2OG) and Fe(II)-dependent oxygenase superfamily protein
Zm00001d025665	1.01452	3.22907	1.69287	5.65092e-08	7.59666e-06	Probable amino acid permease 7	amino acid permease 7
Zm00001d024934	2.50448	4.64781	0.8673	0.000306587	0.00762684	Probable beta-14-xylosyltransferase IRX9H	Nucleotide-diphospho-sugar transferases superfamily protein
Zm00001d002853	9.26438	6.0304	-0.69154	0.000305239	0.00762287	Probable beta-D-xylosidase 6	Glycosyl hydrolase family protein
Zm00001d018596	28.969	17.3891	-0.657772	8.57688e-05	0.00289829	Probable calcium-binding protein CML27
Zm00001d015829	10.0984	5.42362	-0.959412	3.64757e-07	3.56882e-05	Probable copper-transporting ATPase HMA5	heavy metal atpase 5
Zm00001d047476	29.8411	57.0984	0.854814	6.09492e-06	0.000373099	Probable E3 ubiquitin-protein ligase RHC1A	RING-H2 finger C1A
Zm00001d029590	9.64558	5.11511	-1.02589	0.00204311	0.0295645	Probable esterase KAI2	alpha/beta-Hydrolases superfamily protein
Zm00001d010136	0.266819	4.06059	3.61215	6.20754e-11	1.74888e-08	Probable ferredoxin-4 chloroplastic	ferredoxin 3
Zm00001d007571	2.05284	4.17125	0.968176	0.00016366	0.00478977	Probable galacturonosyltransferase 6	galacturonosyltransferase 4
Zm00001d052292	3.02489	5.00318	0.760718	0.00349301	0.0430949	Probable galacturonosyltransferase-like 9	glucosyl transferase family 8
Zm00001d044752	11.277	23.5669	1.03834	0.000380056	0.008977	Probable galacturonosyltransferase-like 9	glucosyl transferase family 8
Zm00001d032060	16.7789	9.62112	-0.832345	0.000973085	0.0178328	Probable GTP diphosphokinase RSH2 chloroplastic	RELA/SPOT homolog 3
Zm00001d006213	3434.9	1684.46	-1.07537	7.54657e-07	6.78727e-05	Probable histone H2A.4	histone H2A 12
Zm00001d033822	11.0664	4.67977	-1.28312	4.07636e-07	3.93891e-05	Probable histone H2AXa	gamma histone variant H2AX
Zm00001d053416	7.14517	12.412	0.769721	0.00034577	0.00836141	Probable inactive dual specificity protein phosphatase-like	dual specificity protein phosphatase-related
Zm00001d047238	17.9841	36.6969	0.981424	8.07521e-07	7.07231e-05	Probable inactive heme oxygenase 2 chloroplastic	heme oxygenase 2
Zm00001d025221	8.55544	15.335	0.901526	0.000100269	0.0032475	Probable inactive leucine-rich repeat receptor-like protein kinase	Leucine-rich repeat protein kinase family protein
Zm00001d012573	1.79681	3.47529	0.914734	0.000165099	0.00481983	Probable inactive purple acid phosphatase 1	purple acid phosphatase 27
Zm00001d031657	456.162	175.511	-1.43949	8.11174e-06	0.000467088	Probable inactive purple acid phosphatase 27	purple acid phosphatase 27
Zm00001d016242	2.47257	1.12807	-1.32238	2.26127e-05	0.00102425	Probable leucine-rich repeat receptor-like serine/threonine-protein kinase	Leucine-rich repeat transmembrane protein kinase
Zm00001d003059	10.6077	3.22928	-1.79894	9.1822e-10	1.98812e-07	Probable low-specificity L-threonine aldolase 1	threonine aldolase 1
Zm00001d003058	13.5609	6.81099	-1.03603	0.000221183	0.00592271	Probable low-specificity L-threonine aldolase 1	threonine aldolase 1
Zm00001d033652	7.79058	4.57139	-0.831922	0.00305605	0.0393301	Probable LRR receptor-like serine/threonine-protein kinase	leucine-rich repeat transmembrane protein kinase family protein
Zm00001d007037	9.78557	18.5074	0.870001	0.000414669	0.00956274	Probable mediator of RNA polymerase II transcription subunit 26b	Transcription elongation factor (TFIIS) family protein
Zm00001d010529	1.35969	6.95611	2.37334	6.29694e-13	2.58329e-10	Probable mediator of RNA polymerase II transcription subunit 37c	heat shock protein 70
Zm00001d042922	0.256557	3.13054	3.74914	1.59856e-13	7.05296e-11	Probable mediator of RNA polymerase II transcription subunit 37c	heat shock protein 70
Zm00001d039318	25.9711	18.6592	-0.613121	0.000723226	0.0143931	Probable membrane-associated kinase regulator 2
Zm00001d028249	0.443425	1.83	2.11021	2.31499e-05	0.00104501	Probable peroxygenase 4	Caleosin-related family protein
Zm00001d046194	9.01409	5.2655	-0.794056	0.000167726	0.00485408	Probable phospholipid-transporting ATPase 7	ATPase E1-E2 type family protein / haloacid dehalogenase-like hydrolase family protein
Zm00001d020726	0.173867	0.589337	1.99659	0.00353418	0.0434051	Probable protein phosphatase 2C 12	Protein phosphatase 2C family protein
Zm00001d046450	22.4097	42.7951	0.896429	0.000309339	0.00765623	Probable protein phosphatase 2C 22	DNA-binding protein phosphatase 1
Zm00001d012962	2.61199	1.49389	-0.896371	0.00275964	0.036624	Probable protein phosphatase 2C 4	poltergeist like 4
Zm00001d026269	21.363	14.8981	-0.599061	0.00143658	0.0233388	Probable protein phosphatase 2C 9	Protein phosphatase 2C family protein
Zm00001d022038	23.7122	16.9572	-0.621874	0.000358478	0.00856395	Probable protein S-acyltransferase 22	DHHC-type zinc finger family protein
Zm00001d012216	1.13149	0.335692	-1.84135	0.00295534	0.0385614	Probable receptor-like protein kinase	Protein kinase superfamily protein
Zm00001d030701	5.74264	11.1717	0.932232	0.00011169	0.0035534	Probable ribose-5-phosphate isomerase 2	ribose-5-phosphate isomerase 2
Zm00001d039061	0.514277	1.14137	0.986626	0.00220764	0.0313249	Probable sodium/metabolite cotransporter BASS4 chloroplastic	Sodium Bile acid symporter family
Zm00001d018363	63.8312	171.852	1.40722	8.86789e-13	3.51469e-10	Probable steroid-binding protein 3	membrane-associated progesterone binding protein 2
Zm00001d038805	6.86716	12.3778	0.704693	0.000561199	0.0119192	Probable transcriptional regulatory protein	YebC-related
Zm00001d032327	8.63439	14.0811	0.641523	0.00150925	0.0239921	Probable transmembrane ascorbate ferrireductase 2	cytochrome B561-1
Zm00001d047306	11.8786	7.56383	-0.685237	0.000214896	0.00579336	Probable ubiquitin conjugation factor E4	U-box domain-containing protein
Zm00001d038972	53.8295	38.8744	-0.729343	0.000169705	0.00488782	Probable ubiquitin-conjugating enzyme E2 24	Ubiquitin-conjugating enzyme family protein
Zm00001d004086	18.5765	10.9687	-0.818379	0.00313482	0.0400352	Probable WRKY transcription factor 11	WRKY DNA-binding protein 11
Zm00001d034888	4.58792	2.34573	-1.03388	0.00051596	0.0113395	Probable WRKY transcription factor 14	WRKY DNA-binding protein 35
Zm00001d021947	18.9414	14.599	-0.628401	0.0003942	0.00923644	Probable WRKY transcription factor 20	WRKY family transcription factor family protein
Zm00001d020137	6.81942	13.8993	0.995991	1.47471e-06	0.000117295	Probable WRKY transcription factor 30	WRKY family transcription factor
Zm00001d023616	0.393841	3.95296	3.40541	2.50787e-08	3.83295e-06	Probable WRKY transcription factor 30	WRKY DNA-binding protein 70
Zm00001d037607	0.095077	1.13291	4.04865	8.29627e-06	0.000472019	Probable WRKY transcription factor 50	WRKY DNA-binding protein 50
Zm00001d002410	7.04041	43.3659	2.59317	4.41543e-23	8.60419e-20	Probable xyloglucan endotransglucosylase/hydrolase protein 21	xyloglucan endotransglucosylase/hydrolase 24
Zm00001d034205	31.7149	50.851	0.62967	9.88562e-05	0.00322406	Probable xyloglucan glycosyltransferase 12	Cellulose-synthase-like C12
Zm00001d013093	6.85092	11.009	0.597556	0.00274249	0.0364999	Probable zinc metalloprotease EGY1 chloroplastic	Peptidase M50 family protein
Zm00001d042051	5.25141	2.969	-0.873562	0.000159894	0.00471495	Probably inactive leucine-rich repeat receptor-like protein kinase	Leucine-rich receptor-like protein kinase family protein
Zm00001d029853	1.12136	5.7342	2.29818	1.80282e-06	0.000135991	Proline oxidase	Methylenetetrahydrofolate reductase family protein
Zm00001d010620	6.98137	4.22671	-0.756282	0.00299186	0.0388122	proline-rich family protein
Zm00001d050748	0.311244	1.45506	2.24795	0.000243548	0.00634202	proline-rich family protein	proline-rich family protein
Zm00001d037401	5.52102	2.67216	-1.01966	1.22326e-05	0.0006385	proteasome activating protein 200	proteasome activating protein 200
Zm00001d017338	38.3185	25.7302	-0.614953	0.00035648	0.00853218	Proteasome subunit alpha type-2-B	proteasome subunit PAB1
Zm00001d044184	7.4658	4.39084	-0.842431	0.00296139	0.0385789	Protein ABIL1	ABI-1-like 1
Zm00001d016832	15.6258	27.1081	0.745486	5.86141e-05	0.00217907	Protein AIG1	P-loop containing nucleoside triphosphate hydrolases superfamily protein
Zm00001d003104	10.237	4.74922	-1.17718	0.000115247	0.00362825	Protein binding protein	Leucine-rich repeat (LRR) family protein
Zm00001d017101	8.07065	3.72506	-1.1669	9.09409e-06	0.000507532	Protein binding protein	BTB and TAZ domain protein 1
Zm00001d017247	15.885	9.49774	-0.788974	1.6798e-05	0.000808286	Protein binding protein	Zinc finger (C3HC4-type RING finger) family protein
Zm00001d042948	3.82858	6.77881	0.786462	0.000189367	0.00529683	Protein binding protein	Ankyrin repeat family protein
Zm00001d016615	14.0393	7.81679	-0.861544	1.92861e-05	0.000906484	Protein BONZAI 2	DCD (Development and Cell Death) domain protein
Zm00001d043634	55.3135	36.494	-0.641544	0.000782355	0.0152328	Protein BRASSINOSTEROID INSENSITIVE 1	Leucine-rich receptor-like protein kinase family protein
Zm00001d038667	7.52111	3.65347	-1.05572	3.26902e-07	3.29495e-05	Protein BREAST CANCER SUSCEPTIBILITY 1 homolog	breast cancer susceptibility1
Zm00001d002432	13.6961	8.62359	-0.726324	0.000123997	0.00382021	Protein BREVIS RADIX	BREVIS RADIX-like 1
Zm00001d002950	21.9467	16.4079	-0.627128	0.000486592	0.0108366	Protein CHROMATIN REMODELING 24	chromatin remodeling 24
Zm00001d018151	3.2322	1.64422	-0.974797	0.000114976	0.00362825	Protein CHROMATIN REMODELING 25	homolog of RAD54
Zm00001d031463	5.96054	1.92265	-1.70455	1.44848e-10	3.849e-08	Protein CUP-SHAPED COTYLEDON 3	NAC (No Apical Meristem) domain transcriptional regulator superfamily protein
Zm00001d051785	2.69946	6.683	1.19494	0.000130569	0.00399114	Protein CURVATURE THYLAKOID 1A chloroplastic
Zm00001d023808	46.0039	31.6354	-0.591877	0.000875701	0.0166078	Protein DEHYDRATION-INDUCED 19 homolog 3	Drought-responsive family protein
Zm00001d033061	3.16362	1.59181	-1.12408	0.000139813	0.00421857	Protein DETOXIFICATION 40	MATE efflux family protein
Zm00001d013809	19.1151	10.912	-0.889544	0.00147376	0.0236529	Protein DETOXIFICATION 40	MATE efflux family protein
Zm00001d006494	11.5436	7.19933	-0.715293	0.000892589	0.0168325	Protein DETOXIFICATION 40	MATE efflux family protein
Zm00001d051896	2.48907	0.176711	-4.03763	2.27554e-13	9.50201e-11	Protein DOWNY MILDEW RESISTANCE 6	2-oxoglutarate (2OG) and Fe(II)-dependent oxygenase superfamily protein
Zm00001d020364	4.59062	8.52378	0.804359	0.000625382	0.0129187	Protein EARLY FLOWERING 4	ELF4-like 4
Zm00001d046865	52.6383	82.1901	0.594192	0.00392159	0.0469788	Protein ECERIFERUM 3	Fatty acid hydroxylase superfamily
Zm00001d021687	0.0716595	0.951829	4.17042	1.30878e-15	9.00131e-13	Protein EIN4	Signal transduction histidine kinase, hybrid-type, ethylene sensor
Zm00001d052205	39.6134	70.5401	0.815575	0.000189118	0.0052962	Protein EXORDIUM	Phosphate-responsive 1 family protein
Zm00001d018107	110.017	253.772	1.15903	5.14974e-05	0.00196126	Protein EXORDIUM	Phosphate-responsive 1 family protein
Zm00001d034914	26.1731	16.4052	-0.754984	9.00135e-05	0.00301558	Protein EXPORTIN 1A	exportin 1A
Zm00001d025663	22.4029	37.4634	0.695706	0.000102226	0.00329264	Protein FATTY ACID EXPORT 1 chloroplastic	Small nuclear ribonucleoprotein family protein
Zm00001d052473	15.2638	32.1474	1.01744	2.83618e-08	4.22429e-06	Protein FLX-like 3
Zm00001d029223	5.60119	3.64468	-0.708382	0.000501348	0.0110391	Protein HUA2-LIKE 3	Tudor/PWWP/MBT domain-containing protein
Zm00001d039467	7.70445	4.85995	-0.702796	0.00416122	0.0489467	Protein indeterminate-domain 11	indeterminate(ID)-domain 11
Zm00001d040292	146.342	280.174	0.8757	1.99105e-05	0.000921884	Protein induced upon tuberization	drought-induced 21
Zm00001d034278	46.9471	74.2305	0.619821	0.00014166	0.00425783	Protein JASON
Zm00001d026487	83.7813	142.378	0.72776	5.44657e-06	0.000341455	Protein KAKU4
Zm00001d037744	6.84772	4.08755	-0.777211	0.000369753	0.00877796	Protein kinase family protein	Protein kinase family protein
Zm00001d016285	1.57171	0.556661	-1.58925	0.000156315	0.00463867	Protein kinase family protein with leucine-rich repeat domain	Protein kinase family protein with leucine-rich repeat domain
Zm00001d007274	54.1303	23.7862	-1.21512	0.000477116	0.0106662	Protein kinase Kelch repeat:Kelch	Galactose oxidase/kelch repeat superfamily protein
Zm00001d044405	32.7362	21.2268	-0.670068	0.000239405	0.00625732	Protein kinase protein with adenine nucleotide alpha hydrolases-like domain	Protein kinase protein with adenine nucleotide alpha hydrolases-like domain
Zm00001d011573	4.84372	2.68871	-0.924617	0.00301549	0.0390444	Protein kinase superfamily protein	Mitogen activated protein kinase kinase kinase-related
Zm00001d012452	4.01074	2.32288	-0.869254	0.00056621	0.011993	Protein kinase superfamily protein	Protein kinase superfamily protein
Zm00001d027508	11.0002	6.8233	-0.777867	0.000686407	0.0138489	Protein kinase superfamily protein	Protein kinase superfamily protein
Zm00001d037898	29.8553	17.7098	-0.776765	0.000117168	0.0036678	Protein kinase superfamily protein	Protein kinase superfamily protein
Zm00001d021584	14.2323	8.88811	-0.753917	1.6622e-05	0.000804738	Protein kinase superfamily protein	Protein kinase superfamily protein
Zm00001d046616	9.96131	6.29072	-0.702431	0.00114887	0.0200337	Protein kinase superfamily protein	Protein kinase superfamily protein
Zm00001d025997	77.4994	53.3855	-0.590067	0.00116625	0.0202611	Protein kinase superfamily protein	Protein kinase superfamily protein
Zm00001d020429	4.1742	7.85762	0.849145	0.00130616	0.0219775	Protein kinase superfamily protein	Protein kinase superfamily protein
Zm00001d006582	8.09135	15.5427	0.907468	0.000177271	0.00505525	Protein kinase superfamily protein	Protein kinase superfamily protein
Zm00001d025863	11.2806	4.39533	-1.46569	6.14766e-08	8.07623e-06	Protein LIGHT-DEPENDENT SHORT HYPOCOTYLS 3	Protein of unknown function (DUF640)
Zm00001d051143	25.7292	10.0002	-1.41575	3.73835e-11	1.09272e-08	Protein LIGHT-DEPENDENT SHORT HYPOCOTYLS 3	Protein of unknown function (DUF640)
Zm00001d003057	83.8921	42.7228	-1.01634	3.75336e-06	0.000255142	Protein LIGHT-DEPENDENT SHORT HYPOCOTYLS 3	Protein of unknown function (DUF640)
Zm00001d014032	87.5271	56.6093	-0.686852	0.000950351	0.0175233	Protein LIGHT-DEPENDENT SHORT HYPOCOTYLS 3	Protein of unknown function (DUF640)
Zm00001d005297	13.1781	9.07667	-0.63967	0.000559786	0.0119108	Protein LONGIFOLIA 2
Zm00001d035763	19.2574	9.42756	-1.06232	4.1459e-06	0.000278586	Protein MEI2-like 1	MEI2-like 4
Zm00001d045611	11.8401	6.9944	-0.854992	0.0026722	0.03585	Protein MEI2-like 5	MEI2-like protein 5
Zm00001d044506	7.24989	5.02503	-0.670514	0.000747301	0.0146848	Protein MICRORCHIDIA 6	Histidine kinase-, DNA gyrase B-, and HSP90-like ATPase family protein
Zm00001d043093	12.326	7.64939	-1.08097	3.46668e-06	0.000240549	Protein MOR1	ARM repeat superfamily protein
Zm00001d012525	15.4063	11.4088	-0.756646	0.000488587	0.0108508	Protein MOR1	ARM repeat superfamily protein
Zm00001d034007	1.6119	3.62242	1.26406	1.07711e-05	0.000579014	Protein NDH-DEPENDENT CYCLIC ELECTRON FLOW 5	NDH-dependent cyclic electron flow 5
Zm00001d005269	15.1462	10.7867	-0.61714	0.00085103	0.0162719	Protein NEDD1	Transducin/WD40 repeat-like superfamily protein
Zm00001d031005	13.7294	9.5663	-0.615793	0.00126041	0.0214977	Protein NETWORKED 1A	kinase interacting (KIP1-like) family protein
Zm00001d039711	3.58199	6.50363	0.753723	0.00093645	0.0173337	Protein NETWORKED 4A	Kinase interacting (KIP1-like) family protein
Zm00001d021442	5.94075	3.77458	-0.704998	0.000630011	0.0129457	Protein NLP2	Plant regulator RWP-RK family protein
Zm00001d009017	14.4856	9.08053	-0.711345	0.000519955	0.0113952	Protein NLP6	Plant regulator RWP-RK family protein
Zm00001d015201	1.4114	3.93374	1.44146	2.40026e-09	4.8386e-07	Protein NLP6	Plant regulator RWP-RK family protein
Zm00001d030158	1.32465	2.78293	0.952382	0.00126919	0.0216002	Protein NRT1/ PTR FAMILY 8.3	peptide transporter 2
Zm00001d045728	18.1128	9.90313	-1.01515	0.000197591	0.00547449	Protein NSP-INTERACTING KINASE 1	NSP-interacting kinase 2
Zm00001d024543	20.4631	13.1057	-0.677372	0.000111882	0.00355467	Protein NTM1-like 9	NAC 014
Zm00001d048074	7.63298	4.7794	-0.716046	0.000226471	0.00600431	Protein OBERON 4	Protein of unknown function (DUF1423)
Zm00001d011132	19.1636	31.2991	0.696798	0.00207714	0.0299272	Protein phosphatase 2C 16	Protein phosphatase 2C family protein
Zm00001d053313	5.15013	3.17397	-0.745199	0.00364709	0.0443954	Protein phosphatase 2C and cyclic nucleotide-binding/kinase domain-containing protein	protein serine/threonine phosphatases;protein kinases;catalytics;cAMP-dependent protein kinase regulators;ATP binding;protein serine/threonine phosphatases
Zm00001d016995	1.65175	0.658849	-1.35286	0.00393044	0.0470425	Protein PHYLLO chloroplastic	magnesium ion binding;thiamin pyrophosphate binding;hydro-lyases;catalytics;2-succinyl-5-enolpyruvyl-6-hydroxy-3-cyclohexene-1-carboxylic-acid synthases
Zm00001d051044	54.0117	33.9152	-0.715595	0.00161992	0.0252345	Protein PIN-LIKES 2	Auxin efflux carrier family protein
Zm00001d025111	25.5086	15.0394	-0.769292	0.0011091	0.0195567	Protein RAE1	Transducin family protein / WD-40 repeat family protein
Zm00001d026532	98.2071	64.2246	-0.637937	8.66538e-05	0.00291976	Protein RCC2%3B Putative regulator of chromosome condensation (RCC1) family protein	Regulator of chromosome condensation (RCC1) family protein
Zm00001d044271	38.4582	26.2082	-0.644141	0.00256981	0.0348189	Protein ROOT HAIR DEFECTIVE 3	Root hair defective 3 GTP-binding protein (RHD3)
Zm00001d038302	32.2688	18.4944	-0.872014	6.66226e-05	0.00237485	Protein ROS1	demeter-like 1
Zm00001d020180	38.1393	60.3397	0.614028	0.00238821	0.0332416	Protein SAWADEE HOMEODOMAIN HOMOLOG 1	sequence-specific DNA binding transcription factors;sequence-specific DNA binding
Zm00001d036426	0.101861	0.437951	2.83324	0.00341995	0.0425272	Protein SHI RELATED SEQUENCE 1	Lateral root primordium (LRP) protein-related
Zm00001d020683	11.2348	7.74146	-0.691026	0.00336985	0.0420046	Protein SHOOT GRAVITROPISM 5	C2H2-like zinc finger protein
Zm00001d005871	4.60484	2.2812	-1.08897	0.000753713	0.0147488	Protein SHOOT GRAVITROPISM 5	indeterminate(ID)-domain 16
Zm00001d023208	13.6814	8.70233	-0.710231	0.000436653	0.00995768	Protein SMAX1-LIKE 7	Double Clp-N motif-containing P-loop nucleoside triphosphate hydrolases superfamily protein
Zm00001d047282	1296.54	2239.98	0.744856	3.47655e-05	0.00144139	Protein SPIRAL1	SPIRAL1-like1
Zm00001d023957	6.57708	4.10657	-0.692377	0.00196814	0.0288365	Protein STICHEL	AAA-type ATPase family protein
Zm00001d043566	8.56775	4.18446	-1.0716	1.46517e-07	1.65515e-05	Protein STICHEL-like 3	AAA-type ATPase family protein
Zm00001d038642	2.03235	3.97085	0.995333	0.00149712	0.0238967	Protein SULFUR DEFICIENCY-INDUCED 1	Tetratricopeptide repeat (TPR)-like superfamily protein
Zm00001d042445	15.0697	9.96276	-0.6351	0.000444673	0.0101142	Protein terminal ear1	terminal EAR1-like 1
Zm00001d031009	26.2115	12.308	-1.12029	2.09992e-10	5.39611e-08	Protein tesmin/TSO1-like CXC 2	TESMIN/TSO1-like CXC 2
Zm00001d046629	4.33662	8.29475	0.911899	0.000352304	0.00844952	Protein TIC 21 chloroplastic	translocon at inner membrane of chloroplasts 21
Zm00001d005813	95.8415	47.3614	-1.09471	1.26136e-10	3.39031e-08	Protein TIFY 10B	jasmonate-zim-domain protein 1
Zm00001d032009	9.8041	5.14653	-1.12556	0.00266039	0.0357943	Protein TIFY 6B
Zm00001d006628	25.3412	16.7617	-0.649397	0.000547063	0.0117686	Protein TIME FOR COFFEE	time for coffee
Zm00001d052083	3.97005	1.48416	-1.45784	3.92806e-08	5.56689e-06	Protein TONSOKU	tetratricopeptide repeat (TPR)-containing protein
Zm00001d047897	46.9057	33.5187	-0.605955	0.00187536	0.0278455	Protein TOPLESS	TOPLESS-related 1
Zm00001d021668	272.106	678.735	1.20871	1.42197e-09	2.96888e-07	Protein translation factor SUI1 homolog	Translation initiation factor SUI1 family protein
Zm00001d035710	3.43575	8.26799	1.21253	0.000681099	0.0137537	Protein translation factor SUI1-like protein	Translation initiation factor SUI1 family protein
Zm00001d025010	12.49	8.97481	-0.70476	0.0042357	0.049499	Protein transport protein Sec24-like	Sec23/Sec24 protein transport family protein
Zm00001d011050	54.2651	91.3645	0.692268	0.000772598	0.0150554	Protein transport protein Sec61 beta subunit	Preprotein translocase Sec, Sec61-beta subunit protein
Zm00001d018025	8.4884	5.38841	-0.664117	0.00304498	0.0392091	protein tyrosine kinase family protein	Protein kinase superfamily protein
Zm00001d033572	4.48547	2.71231	-0.773733	0.00108328	0.019245	Protein UPSTREAM OF FLC	Domain of unknown function (DUF966)
Zm00001d020561	9.788	17.4313	0.7045	0.000400908	0.0093468	Protein virR
Zm00001d049916	31.0229	19.0176	-0.763727	0.000233729	0.00615395	Protein WALLS ARE THIN 1	Walls Are Thin 1
Zm00001d035224	11.444	7.39241	-0.677086	0.00182006	0.0272648	protein; Tyrosine specific protein phosphatase-like	DNA-binding storekeeper protein-related transcriptional regulator
Zm00001d018208	157.913	244.819	0.588997	0.000432643	0.00988947	protein; Tyrosine specific protein phosphatase-like	DNA-binding storekeeper protein-related transcriptional regulator
Zm00001d037094	57.4687	95.8264	0.703562	0.00034734	0.00837418	Protodermal factor 1	protodermal factor 1
Zm00001d031738	9.49441	21.3342	1.08958	0.00245141	0.0337199	psa2;photosystemI2: thylakoid lumen protein with protein disulfided isomerase activity; mutants lack photosystem I core complex polypeptidesDnaJ-type zinc finger domain protein found in thylakoid lumen. Required for Photosystem I assembly. (A. Barkan	DnaJ/Hsp40 cysteine-rich domain superfamily protein
Zm00001d013295	5.40262	10.5048	0.92138	2.98343e-05	0.00128244	psa3;photosystemI3: Mutants have a pale green seedling phenotype; lacks photosystem I core complex polypeptides
Zm00001d038984	19.9813	48.0947	1.20549	3.22994e-07	3.26965e-05	psah1;photosystem I H subunit1: cDNA sequence from csu686	photosystem I subunit H2
Zm00001d041819	5.416	14.9159	1.44687	1.33893e-07	1.54234e-05	psan1;photosystem I N subunit1: cDNA sequence derived from csu517	photosystem I reaction center subunit PSI-N, chloroplast, putative / PSI-N, putative (PSAN)
Zm00001d021763	17.4478	27.9539	0.656203	0.00186278	0.0277625	psb29;photosystem II subunit29	light harvesting complex photosystem II
Zm00001d049387	18.3135	34.6122	0.909451	0.000178614	0.00508117	psb3;photosystem II3	photosystem II subunit R
Zm00001d007857	6.9257	12.5487	0.829895	0.000972588	0.0178328	pspb1;photosystem II oxygen evolving polypeptide1: sequence similar to OEC23 photosystem II polypeptide; located by Huang et al 2013 to thylakoid peripheral on lumen side	photosystem II subunit P-1
Zm00001d018925	1.769	0.021717	-6.93879	1.30978e-11	4.13892e-09	Pumilio homolog 3	pumilio 1
Zm00001d004339	4.76343	2.36807	-1.03392	5.47659e-06	0.000342419	Pumilio homolog 3	pumilio 3
Zm00001d034839	9.452	23.4543	1.2988	3.53272e-06	0.000243685	Purple acid phosphatase 15	purple acid phosphatase 15
Zm00001d050089	12.0125	7.53262	-0.703827	0.00393725	0.0470698	Putative 1-phosphatidylinositol-4-phosphate 5-kinase/ zinc ion binding family	phosphatidylinositol-4-phosphate 5-kinase family protein
Zm00001d008393	8.29359	17.5413	1.03685	6.30667e-08	8.23884e-06	Putative aldehyde dehydrogenase family protein
Zm00001d048446	1.75292	0.628718	-1.54989	5.75484e-05	0.00215314	Putative AMP-dependent synthetase and ligase superfamily protein	acyl activating enzyme 12
Zm00001d046915	8.24058	16.6162	0.836479	0.000142105	0.0042657	Putative AMP-dependent synthetase and ligase superfamily protein	4-coumarate:CoA ligase 2
Zm00001d035200	0.904547	2.31567	1.34715	7.85769e-05	0.00269815	Putative AMP-dependent synthetase and ligase superfamily protein	acyl-activating enzyme 14
Zm00001d008968	0.350801	1.09792	1.79017	0.00187884	0.0278774	Putative AP2/EREBP transcription factor superfamily protein	cytokinin response factor 4
Zm00001d037165	0.482189	4.34009	3.17041	4.60722e-14	2.15471e-11	Putative AP2/EREBP transcription factor superfamily protein	Integrase-type DNA-binding superfamily protein
Zm00001d048991	0.214556	1.5325	3.58352	0.000770917	0.0150351	Putative AP2/EREBP transcription factor superfamily protein	Integrase-type DNA-binding superfamily protein
Zm00001d053741	6.76703	4.29297	-0.693328	0.000966069	0.0177459	Putative autophagy domain family protein
Zm00001d024285	0.0074195	0.484874	7.43948	1.52983e-06	0.000120857	Putative bZIP transcription factor superfamily protein	basic region/leucine zipper transcription factor 16
Zm00001d023560	17.2566	10.5936	-0.769334	0.000747223	0.0146848	Putative calcium-dependent protein kinase family protein	calcium-dependent protein kinase 4
Zm00001d014166	0	0.154548	6.9402	0.000166145	0.00483829	Putative calcium-transporting ATPase 13 plasma membrane-type	ATPase E1-E2 type family protein / haloacid dehalogenase-like hydrolase family protein
Zm00001d047402	10.714	22.5358	0.948674	1.77712e-07	1.94188e-05	Putative calmodulin-binding family protein	calmodulin-binding family protein
Zm00001d050422	0.819932	2.34991	1.57401	1.0239e-05	0.000558108	Putative CBL-interacting protein kinase family protein	SOS3-interacting protein 3
Zm00001d024531	6.17354	19.3786	1.61593	7.38024e-10	1.62811e-07	Putative cellulose synthase-like family protein	cellulose-synthase like D2
Zm00001d049510	4.07187	15.3096	1.88459	1.60178e-26	4.68201e-23	Putative cellulose synthase-like family protein	cellulose-synthase like D2
Zm00001d009312	42.2742	28.1308	-0.65386	0.00152207	0.0240829	Putative chromatin-remodeling factor family	chromatin-remodeling protein 11
Zm00001d024314	1.34651	4.1051	1.65391	1.01851e-06	8.69224e-05	Putative cinnamyl-alcohol dehydrogenase family protein	cinnamyl alcohol dehydrogenase 6
Zm00001d053684	108.625	59.0343	-0.919438	1.48317e-05	0.000741078	Putative citrate synthase family protein	Citrate synthase family protein
Zm00001d023218	25.1084	13.7541	-0.959622	1.32366e-05	0.000675816	Putative clathrin heavy chain family protein	Clathrin, heavy chain
Zm00001d009439	6.47694	3.41008	-0.998877	1.9305e-05	0.000906484	Putative CRAL/TRIO domain containing%2C Sec14p-like phosphatidylinositol transfer family protein	Sec14p-like phosphatidylinositol transfer family protein
Zm00001d037745	0.203263	1.14158	2.58129	3.51594e-05	0.00145003	Putative cytochrome P450 superfamily protein	cytochrome P450, family 90, subfamily D, polypeptide 1
Zm00001d044979	41.4822	28.6845	-0.597425	0.000297398	0.00747637	Putative DUF1296 domain containing family protein	Kinase-related protein of unknown function (DUF1296)
Zm00001d052318	1.46321	0.558433	-1.15837	0.000371996	0.00882226	Putative DUF231 domain containing family protein	TRICHOME BIREFRINGENCE-LIKE 34
Zm00001d053011	24.2294	14.3536	-0.73198	7.41583e-06	0.000439017	Putative DUF869 domain containing family protein	Plant protein of unknown function (DUF869)
Zm00001d053541	3.7287	2.21434	-0.843021	0.00306363	0.0394059	Putative FYVE zinc finger containing actin-binding-domain protein family	RING/FYVE/PHD-type zinc finger family protein
Zm00001d048391	4.18912	7.75295	0.9003	0.00056583	0.011993	Putative GATA transcription factor family protein	GATA transcription factor 12
Zm00001d024572	5.81273	10.7091	0.85263	0.00162086	0.0252345	Putative glycerol-3-phosphate transporter 1	phosphate starvation-induced gene 3
Zm00001d036807	3.79178	2.28365	-0.78202	0.00210305	0.030189	Putative HLH DNA-binding domain superfamily protein	basic helix-loop-helix (bHLH) DNA-binding superfamily protein
Zm00001d023479	30.3365	20.2029	-0.637954	0.000909106	0.0169797	Putative HLH DNA-binding domain superfamily protein	transcription factor-related
Zm00001d000400	18.5747	34.825	0.871735	1.56388e-06	0.000122717	Putative HLH DNA-binding domain superfamily protein
Zm00001d025920	1.07959	0.40015	-1.80272	0.000897449	0.016851	Putative lectin-like receptor protein kinase family protein	receptor lectin kinase
Zm00001d049588	19.066	11.8675	-0.730257	6.44014e-05	0.00233065	Putative leucine-rich repeat receptor-like protein kinase family protein	Leucine-rich repeat protein kinase family protein
Zm00001d026303	0.438409	1.10113	1.11863	0.000882441	0.0166815	Putative leucine-rich repeat receptor-like protein kinase family protein	Leucine-rich repeat transmembrane protein kinase
Zm00001d023611	0.0547285	0.412469	3.55339	9.40971e-05	0.00311226	Putative leucine-rich repeat receptor-like protein kinase family protein	Protein kinase family protein with leucine-rich repeat domain
Zm00001d014779	30.1527	51.1341	0.760753	2.08007e-05	0.000957487	Putative membrane lipoprotein	Putative membrane lipoprotein
Zm00001d006825	6.92915	11.9546	0.772096	0.000150028	0.00447482	Putative methylesterase 11 chloroplastic	methyl esterase 11
Zm00001d026362	12.1632	7.51496	-0.615589	0.00188843	0.0279665	Putative MYB DNA-binding domain superfamily protein	DNA binding
Zm00001d022161	1.59721	0.821091	-0.946693	0.0016057	0.0251155	Putative paramyosin	Plant protein of unknown function (DUF827)
Zm00001d035775	2.10295	1.24188	-0.809391	0.00102388	0.0184883	Putative phospholipid-transporting ATPase 9	ATPase E1-E2 type family protein / haloacid dehalogenase-like hydrolase family protein
Zm00001d006688	2.01448	5.20531	1.2923	1.92067e-07	2.06972e-05	Putative polyol transporter 1	polyol/monosaccharide transporter 5
Zm00001d051479	12.7123	7.28374	-0.880118	4.19714e-06	0.00028122	Putative regulator of chromosome condensation (RCC1) family protein	Regulator of chromosome condensation (RCC1) family with FYVE zinc finger domain
Zm00001d047262	43.2588	70.5594	0.660751	0.000827418	0.0159377	Putative ribosomal protein S8 family protein	ribosomal protein S15A E
Zm00001d035764	43.4888	24.0399	-0.905906	4.81515e-08	6.62338e-06	Putative RING finger U-box domain family protein	Zinc finger (C3HC4-type RING finger) family protein
Zm00001d052640	2.61283	0.80248	-2.11709	0.00122807	0.0210691	Putative RING zinc finger domain superfamily protein	SBP (S-ribonuclease binding protein) family protein
Zm00001d038092	32.3298	19.8409	-0.765127	4.13816e-06	0.000278586	Putative RING zinc finger domain superfamily protein	RING/U-box superfamily protein
Zm00001d008326	17.9278	8.55169	-1.14338	4.75942e-08	6.58546e-06	Putative RNA helicase family protein	zinc finger (CCCH type) helicase family protein
Zm00001d047539	63.8558	40.4317	-0.718528	6.42647e-06	0.000387311	Putative RNA-binding zinc finger family protein	Zinc finger (CCCH-type) family protein / RNA recognition motif (RRM)-containing protein
Zm00001d053761	13.5613	9.43033	-0.587924	0.000905279	0.0169488	Putative STRUBBELIG family receptor protein kinase	Leucine-rich repeat protein kinase family protein
Zm00001d050061	31.8274	18.4841	-0.827204	1.22997e-06	0.000101632	Putative SWI/SNF-related matrix-associated actin-dependent regulator of chromatin subfamily A member 3-like 3	Helicase protein with RING/U-box domain
Zm00001d039062	4.17779	2.02682	-1.08663	0.000193103	0.00538204	Putative timeless C-term domain and Homeodomain protein	timeless family protein
Zm00001d029077	6.98295	11.8595	0.673998	0.0011006	0.0194384	Putative tRNA pseudouridine synthase	Pseudouridine synthase family protein
Zm00001d051513	17.2439	10.875	-0.735948	0.000228567	0.00604375	Putative ubiquitin carboxyl-terminal hydrolase superfamily protein	ubiquitin-specific protease 21
Zm00001d038039	4.73788	2.89672	-0.785468	0.00104794	0.0187483	Putative VHS/GAT domain containing family protein	ENTH/VHS/GAT family protein
Zm00001d050195	4.4711	1.74559	-1.41124	0.00267536	0.0358719	Putative WRKY DNA-binding domain superfamily protein	WRKY DNA-binding protein 11
Zm00001d038843	0.244409	0.993993	2.02237	0.00150342	0.0239156	Putative WRKY DNA-binding domain superfamily protein	WRKY DNA-binding protein 51
Zm00001d011133	0.245768	1.3865	3.53579	0.00104102	0.0186396	Putative WRKY DNA-binding domain superfamily protein	WRKY DNA-binding protein 51
Zm00001d030900	44.8077	30.1889	-0.611639	0.00141358	0.0231479	Pyridoxal phosphate (PLP)-dependent transferases superfamily protein	Pyridoxal phosphate (PLP)-dependent transferases superfamily protein
Zm00001d053727	42.4588	23.0333	-0.931701	1.89108e-05	0.000894081	Pyrophosphate-energized vacuolar membrane proton pump 1	Inorganic H pyrophosphatase family protein
Zm00001d030020	41.9558	88.2014	1.04128	5.68369e-10	1.32907e-07	Pyruvate kinase	plastidial pyruvate kinase 3
Zm00001d037815	3.78477	2.0963	-0.955967	0.000613402	0.0127049	RAD3-like DNA-binding helicase protein	RAD3-like DNA-binding helicase protein
Zm00001d021430	6.14076	4.17104	-0.805378	0.000162563	0.0047696	RAD3-like DNA-binding helicase protein	RAD3-like DNA-binding helicase protein
Zm00001d021898	26.7704	16.3642	-0.762387	1.79611e-05	0.0008589	rad51a;recombination protein51 gene a: one of two loci producing cDNA homologous to yeast protein required with Dmc1 protein for meiotic homologous recombination	RAS associated with diabetes protein 51
Zm00001d041757	9.79692	6.53351	-0.633076	0.00240711	0.0333691	rad51b;recombination protein51 gene b: one of two loci producing cDNA homologous to yeast protein required with Dmc1 protein for meiotic homologous recombination	RAS associated with diabetes protein 51
Zm00001d044116	27.8393	17.8347	-0.689019	9.03697e-05	0.00301894	Rae1-like protein	Transducin/WD40 repeat-like superfamily protein
Zm00001d001812	2.0775	3.695	0.846151	0.00422389	0.0494352	raf1;Rubisco Assembly Factor 1: Rubisco Accumulation Factor1; promotes Rubisco assembly. (A. Barkan
Zm00001d024523	122.545	71.8464	-0.820459	1.12226e-06	9.40609e-05	Ramosa 1 enhancer locus 2%3B Ramosa1 enhancer locus2	Transducin family protein / WD-40 repeat family protein
Zm00001d045393	9.40103	19.791	1.03214	2.36135e-06	0.000172018	Ran BP2/NZF zinc finger-like superfamily protein	Ran BP2/NZF zinc finger-like superfamily protein
Zm00001d010813	2.3839	0.803899	-1.60932	4.4517e-05	0.00174078	receptor like protein 29	receptor like protein 29
Zm00001d038742	17.7349	8.3659	-1.14746	1.67843e-05	0.000808286	receptor like protein 29	receptor like protein 29
Zm00001d021883	10.2819	5.38788	-0.957976	1.11158e-06	9.35006e-05	Receptor-kinase isolog	leucine-rich repeat transmembrane protein kinase family protein
Zm00001d019727	9.04022	20.4134	0.917997	9.33836e-06	0.000519925	Receptor-like kinase LIP2	Protein kinase superfamily protein
Zm00001d050985	4.95802	2.90557	-0.7435	0.00364309	0.0443698	Regulator of chromosome condensation (RCC1) family protein	Regulator of chromosome condensation (RCC1) family protein
Zm00001d002510	5.67344	2.2148	-1.43906	1.66308e-07	1.83441e-05	Regulator of nonsense transcripts 1 homolog	DNA replication helicase, putative
Zm00001d006438	31.0775	21.8928	-0.713112	9.80011e-05	0.00320064	Regulator of nonsense transcripts 1 homolog	RNA helicase, putative
Zm00001d004966	1.44652	0.58672	-1.44237	0.00298829	0.0388122	Regulatory protein NPR5	Ankyrin repeat family protein / BTB/POZ domain-containing protein
Zm00001d026555	13.7992	22.2239	0.62011	0.00144775	0.0234567	regulatory protein RecX family protein	regulatory protein RecX family protein
Zm00001d005063	8.94998	3.09105	-1.58354	5.69924e-06	0.000354103	Regulatory-associated protein of TOR 1	HEAT repeat ;WD domain, G-beta repeat protein protein
Zm00001d005064	5.01059	2.57945	-1.02114	0.00112838	0.0197638	Regulatory-associated protein of TOR 1	HEAT repeat ;WD domain, G-beta repeat protein protein
Zm00001d023230	28.2157	15.443	-0.913292	3.73071e-05	0.00152516	Regulatory-associated protein of TOR 1	HEAT repeat ;WD domain, G-beta repeat protein protein
Zm00001d041496	8.1449	3.04899	-1.60477	3.43846e-07	3.42148e-05	Remorin family protein	Remorin family protein
Zm00001d014584	4.11	1.48451	-1.4422	5.60359e-07	5.30503e-05	Replication protein A 32 kDa subunit A	replicon protein A2
Zm00001d028210	54.5846	29.378	-0.96859	2.46352e-05	0.00109727	Replication protein A 70 kDa DNA-binding subunit B	RPA70-kDa subunit B
Zm00001d038161	4.23069	6.8019	0.690295	0.0023858	0.0332302	resistance to phytophthora 1	resistance to phytophthora 1
Zm00001d037453	37.6553	58.7051	0.599751	0.000540298	0.0116768	Reticulon	VIRB2-interacting protein 2
Zm00001d034863	4.0192	9.68674	1.25536	7.82243e-07	6.95512e-05	Retrovirus-related Pol polyprotein from transposon TNT 1-94
Zm00001d048092	10.0871	15.8806	0.598743	0.00142633	0.023259	Retrovirus-related Pol polyprotein LINE-1	Protein of unknown function, DUF647
Zm00001d029573	10.2481	5.40193	-0.989975	1.7701e-05	0.000848196	rgd2;ragged seedling2: mutant expression is variable from reduced midrib/moderately narrow leaf to filamentous or even radial leaves	Argonaute family protein
Zm00001d017859	18.3653	32.4242	0.779673	8.52238e-05	0.00288404	Rho GDP-dissociation inhibitor 1	Immunoglobulin E-set superfamily protein
Zm00001d027355	0.194673	1.23334	2.83654	1.80851e-05	0.000863065	RHOMBOID-like protein 3	RHOMBOID-like 2
Zm00001d036322	16.9324	11.4484	-0.613558	0.00090894	0.0169797	Ribonucleoside-diphosphate reductase	ribonucleotide reductase 1
Zm00001d045192	76.8992	44.6178	-0.824773	1.29978e-05	0.000666537	Ribonucleoside-diphosphate reductase large subunit	Bifunctional inhibitor/lipid-transfer protein/seed storage 2S albumin superfamily protein
Zm00001d027844	9.8106	15.8199	0.655844	0.00272357	0.0363101	Ribosomal L18p/L5e family protein	Ribosomal L18p/L5e family protein
Zm00001d012160	127.39	201.182	0.618317	0.000719642	0.0143669	Ribosomal protein L13 family protein	Ribosomal protein L13 family protein
Zm00001d049703	35.7283	63.4213	0.810225	5.84165e-05	0.00217518	Ribosomal protein L19 family protein	Ribosomal protein L19 family protein
Zm00001d018755	86.437	134.913	0.600851	0.000196076	0.00544693	ribosomal protein L5	Ribosomal L5P family protein
Zm00001d052595	5.19995	9.41161	0.86705	0.00376103	0.0454277	Ribulose bisphosphate carboxylase small chain%2C chloroplastic	Ribulose bisphosphate carboxylase (small chain) family protein
Zm00001d021050	60.7713	98.7419	0.6167	0.000721296	0.0143669	Ribulose-phosphate 3-epimerase	Aldolase-type TIM barrel family protein
Zm00001d002576	4.72629	9.45083	1.07949	0.00243123	0.0335409	RING zinc finger protein-like	brassinosteroid-responsive RING-H2
Zm00001d024327	20.8369	11.9784	-0.869693	7.63502e-06	0.000445635	RING/FYVE/PHD zinc finger superfamily protein	RING/FYVE/PHD zinc finger superfamily protein
Zm00001d042850	9.05196	5.61775	-0.775202	0.000320185	0.00784822	RING/FYVE/PHD zinc finger superfamily protein	RING/FYVE/PHD zinc finger superfamily protein
Zm00001d042613	9.55704	16.7096	0.764319	0.00164686	0.0255278	RING/FYVE/PHD-type zinc finger family protein	RING/FYVE/PHD-type zinc finger family protein
Zm00001d011541	9.12141	5.5244	-0.802579	0.00118189	0.0204585	RING/U-box superfamily protein	RING/U-box superfamily protein
Zm00001d013025	4.82258	8.90065	0.887721	0.000171342	0.00492218	RING/U-box superfamily protein	RING/U-box superfamily protein
Zm00001d051894	6.14556	0.322342	-4.52729	5.6708e-23	9.47185e-20	RING-H2 finger protein ATL16	RING/U-box superfamily protein
Zm00001d044328	6.8963	10.8737	0.624388	0.0024956	0.0341405	rlsb1;rbcl rna s1-binding domain protein1: Chloroplast RNA binding protein. (A. Barkan	Nucleic acid-binding proteins superfamily
Zm00001d025509	18.6993	52.2354	1.47958	8.21688e-11	2.28742e-08	RmlC-like cupins superfamily protein	RmlC-like cupins superfamily protein
Zm00001d024583	33.1124	22.9956	-0.666328	0.000623032	0.0128815	RNA polymerase II large subunit family protein	RNA polymerase II large subunit
Zm00001d036892	6.97056	12.8644	0.875664	0.00306726	0.0394309	RNA polymerase Rpc34 subunit family protein	DNA binding;DNA-directed RNA polymerases
Zm00001d042641	42.7915	29.053	-0.646548	9.42641e-05	0.00311338	RNA-binding (RRM/RBD/RNP motifs) family protein	RNA-binding (RRM/RBD/RNP motifs) family protein
Zm00001d054002	16.4661	26.8547	0.675695	0.0032999	0.0414642	RNA-binding (RRM/RBD/RNP motifs) family protein	RNA-binding (RRM/RBD/RNP motifs) family protein
Zm00001d050300	149.655	273.68	0.832953	5.27981e-06	0.00033189	RNA-binding (RRM/RBD/RNP motifs) family protein	RNA-binding (RRM/RBD/RNP motifs) family protein
Zm00001d033766	6.79688	12.9479	0.949205	1.58883e-06	0.000123844	RNA-binding (RRM/RBD/RNP motifs) family protein	RNA-binding (RRM/RBD/RNP motifs) family protein
Zm00001d013861	8.36353	13.5171	0.653106	0.0013064	0.0219775	RNA-binding CRS1 / YhbY (CRM) domain protein	RNA-binding CRS1 / YhbY (CRM) domain protein
Zm00001d037055	14.0927	9.5738	-0.625773	0.00177735	0.0268312	RNA-binding KH domain-containing protein	RNA-binding KH domain-containing protein
Zm00001d035047	55.5324	95.1613	0.736369	4.44928e-06	0.000293904	RNA-binding KH domain-containing protein	RNA-binding KH domain-containing protein
Zm00001d012601	14.6399	29.5576	0.998517	0.00249971	0.0341526	RNA-binding KH domain-containing protein	RNA-binding KH domain-containing protein
Zm00001d016613	1.41541	0.635806	-1.15352	0.00223834	0.0316454	RNA-binding protein 8A
Zm00001d004070	27.526	50.6623	0.849681	1.54014e-05	0.000759817	RNA-binding protein-like	Nuclear transport factor 2 (NTF2) family protein with RNA binding (RRM-RBD-RNP motifs) domain
Zm00001d048190	30.6003	55.5781	0.820796	1.86061e-06	0.000139899	RNase L inhibitor protein-related	RNase L inhibitor protein-related
Zm00001d044802	63.905	40.5317	-0.652843	0.000129133	0.0039576	rop5;Rho-related protein from plants 5:	RHO-related protein from plants 10
Zm00001d004022	5.44084	2.90469	-1.01243	2.91693e-05	0.00125616	RPM1-interacting protein 4	RPM1 interacting protein 4
Zm00001d033951	5.1934	9.97888	0.912393	0.000192137	0.00536149	rps10;ribosomal protein S10	ribosomal protein S10
Zm00001d016276	55.4791	118.33	1.06579	0.000361442	0.00862446	rps24;ribosomal protein S24: endosperm cDNA 5C01E10	Ribosomal protein S24e family protein
Zm00001d018742	15.1218	8.94027	-1.08474	4.52985e-07	4.34123e-05	rs1;rough sheath1: shoot meristem and developing stem specific; dominant Rs1 plants have extreme ligule disorganization (aka kn2)	KNOTTED-like from Arabidopsis thaliana
Zm00001d039647	0.390852	1.04625	1.32666	0.00376648	0.0454466	rte3;rotten ear3: phylogenetically related to Class II clade boron transporters	HCO3- transporter family
Zm00001d043878	94.1692	64.2371	-0.595012	0.000608998	0.0126248	rum1;rootless with undetectable meristems1: primordia for seminal roots and for laterals on the primary root absent	phytochrome-associated protein 2
Zm00001d030328	120.571	80.4778	-0.606735	0.000488621	0.0108508	sacd4;stearoyl-acyl-carrier-protein desaturase4:	Plant stearoyl-acyl-carrier-protein desaturase family protein
Zm00001d023892	41.9898	25.0804	-0.764153	0.000638649	0.0130658	sad1;shikimate dehydrogenase1: electrophoretic mobility; plastidial; monomeric	dehydroquinate dehydratase, putative / shikimate dehydrogenase, putative
Zm00001d039013	4.6278	7.81582	0.726932	0.00178396	0.0268963	S-adenosyl-L-methionine-dependent methyltransferases superfamily protein	S-adenosyl-L-methionine-dependent methyltransferases superfamily protein
Zm00001d002356	11.8818	22.8185	0.906112	7.75118e-05	0.00268127	S-adenosyl-L-methionine-dependent methyltransferases superfamily protein	S-adenosyl-L-methionine-dependent methyltransferases superfamily protein
Zm00001d046363	10.2064	20.5869	0.985224	3.0855e-05	0.00131184	S-adenosyl-L-methionine-dependent methyltransferases superfamily protein	S-adenosyl-L-methionine-dependent methyltransferases superfamily protein
Zm00001d020543	4.85332	1.73061	-1.55517	0.00143084	0.0232895	S-adenosylmethionine decarboxylase proenzyme	S-adenosylmethionine decarboxylase
Zm00001d003157	433.703	745.829	0.752084	3.8469e-06	0.000260742	S-adenosylmethionine decarboxylase proenzyme S-adenosylmethionine decarboxylase alpha chain S-adenosylmethionine decarboxylase beta chain	Adenosylmethionine decarboxylase family protein
Zm00001d032094	3.04712	19.1776	2.63152	4.0849e-18	3.6739e-15	SAUR33-auxin-responsive SAUR family member	SAUR-like auxin-responsive protein family
Zm00001d032091	2.69435	35.9043	3.74006	2.77251e-47	6.48325e-43	SAUR33-auxin-responsive SAUR family member	SAUR-like auxin-responsive protein family
Zm00001d050093	0.0650445	1.18635	4.86946	0.00055498	0.0118728	SAUR33-auxin-responsive SAUR family member	SAUR-like auxin-responsive protein family
Zm00001d021573	51.5027	16.9998	-1.65916	3.4396e-15	2.23421e-12	SBP domain containing protein	squamosa promoter binding protein-like 4
Zm00001d029855	24.3741	13.2135	-0.944684	5.92982e-05	0.00219403	Scarecrow-like protein 6	GRAS family transcription factor
Zm00001d041711	150.449	244.129	0.59164	0.000627735	0.0129222	scmv2;resistance to sugarcane mosaic virus2: dominant Scmv1 and Scmv2 confer resistance	endoplasmic reticulum auxin binding protein 1
Zm00001d032343	2.37371	1.46002	-0.722787	0.00344058	0.042591	sdg103;SET domain group 103:	SU(VAR)3-9 homolog 5
Zm00001d049457	3.90058	2.72638	-0.701874	0.00324627	0.0409885	sdg108;set domain gene108	SET domain protein 2
Zm00001d015064	4.87266	24.428	2.32021	3.99167e-27	1.33345e-23	sdg129;set domain gene129	ARABIDOPSIS TRITHORAX-RELATED PROTEIN 6
Zm00001d017545	2.13722	5.41756	1.32816	6.92005e-05	0.0024407	SEC14 cytosolic factor family protein / phosphoglyceride transfer family protein	SEC14 cytosolic factor family protein / phosphoglyceride transfer family protein
Zm00001d053648	8.52229	12.9896	0.597862	0.00229833	0.0322981	Sec14p-like phosphatidylinositol transfer family protein	Sec14p-like phosphatidylinositol transfer family protein
Zm00001d004639	10.6191	6.73414	-0.719319	0.00241544	0.033404	Sec23/Sec24 protein transport family protein	Sec23/Sec24 protein transport family protein
Zm00001d042535	26.7698	51.3336	0.922467	6.54475e-07	6.02529e-05	selenoprotein family protein	selenoprotein family protein
Zm00001d021627	8.01686	13.9699	0.778171	0.000693821	0.0139624	senescence regulator	Protein of unknown function, DUF584
Zm00001d014816	1.11999	3.534	1.5571	4.78408e-06	0.000308184	Senescence-associated protein DIN1	Rhodanese/Cell cycle control phosphatase superfamily protein
Zm00001d052143	3.26286	1.37891	-1.24461	1.22012e-05	0.000638283	Separase	homolog of separase
Zm00001d019534	3.01469	12.7061	2.02347	3.73507e-12	1.3036e-09	Serine carboxypeptidase-like 19	serine carboxypeptidase-like 19
Zm00001d002966	25.515	15.8565	-0.761015	0.00146968	0.0236309	Serine carboxypeptidase-like 35	serine carboxypeptidase-like 35
Zm00001d022243	22.312	59.3786	1.29457	1.22706e-05	0.000639056	Serine/arginine-rich SC35-like splicing factor SCL33	SC35-like splicing factor 30A
Zm00001d025063	30.9426	51.7973	0.801885	2.06344e-05	0.000951704	Serine/arginine-rich splicing factor RS31A	RNA-binding (RRM/RBD/RNP motifs) family protein
Zm00001d047847	8.12993	15.4734	0.83486	5.44107e-05	0.00205216	Serine/arginine-rich splicing factor SR45a	RNA-binding (RRM/RBD/RNP motifs) family protein
Zm00001d047833	14.0754	7.61341	-0.938401	6.17044e-05	0.00226159	Serine/threonine-protein kinase ATG1c	Protein kinase superfamily protein
Zm00001d028570	17.752	11.9816	-0.61594	0.00089613	0.016851	Serine/threonine-protein kinase ATG1c	Protein kinase superfamily protein
Zm00001d026676	6.57668	10.9685	0.674029	0.00256562	0.0348055	Serine/threonine-protein kinase ATG1t	protein kinase family protein
Zm00001d008321	12.3531	7.71774	-0.81782	0.000193652	0.00539091	Serine/threonine-protein kinase RUNKEL	Protein kinase family protein with ARM repeat domain
Zm00001d040305	7.15159	4.5593	-0.715798	0.000494575	0.0109311	Serine/threonine-protein kinase RUNKEL	Protein kinase family protein with ARM repeat domain
Zm00001d038326	2.54726	1.24896	-1.11049	0.0010487	0.0187483	Serine/threonine-protein kinase SRK2A	Protein kinase superfamily protein
Zm00001d003659	50.5322	27.5602	-0.963302	1.43767e-06	0.000115132	Serine/threonine-protein kinase SRK2A
Zm00001d038485	0.829851	1.65056	0.918711	0.00238597	0.0332302	Serine/threonine-protein kinase STN8 chloroplastic	Protein kinase superfamily protein
Zm00001d021336	5.76518	14.79	0.939218	0.000265769	0.00678465	Serine/threonine-protein kinase STY17	ACT-like protein tyrosine kinase family protein
Zm00001d042131	15.7601	8.57368	-0.961953	4.67779e-05	0.00181102	Serine/threonine-protein kinase TIO	Protein kinase family protein with ARM repeat domain
Zm00001d037950	17.8537	12.0861	-0.690109	0.000346326	0.0083662	Serine/threonine-protein kinase TOR	target of rapamycin
Zm00001d047835	51.7715	88.0385	0.71284	2.21038e-05	0.00100952	Serine/threonine-protein phosphatase PP1 isozyme 2	type one serine/threonine protein phosphatase 4
Zm00001d052015	0.82206	2.85926	2.07374	0.00137046	0.0226639	Serine-rich protein	serine-rich protein-related
Zm00001d012226	3.52934	6.21657	0.830703	0.00360142	0.0439976	SET domain-containing protein	SET domain-containing protein
Zm00001d002810	4.18918	6.86112	0.667553	0.00325073	0.0410227	SH3 domain-containing protein 2	SH3 domain-containing protein
Zm00001d040850	13.3661	8.10882	-0.743346	0.000796361	0.0154797	Shikimate biosynthesis protein aroDE	dehydroquinate dehydratase, putative / shikimate dehydrogenase, putative
Zm00001d018061	14.2659	29.6394	1.03096	3.98876e-08	5.61887e-06	Shikimate kinase	shikimate kinase 1
Zm00001d002128	6.19036	3.26395	-1.03354	0.000140969	0.00424796	Shikimate kinase 1 chloroplastic	shikimate kinase 1
Zm00001d017387	2.08234	1.1979	-0.901643	0.000147274	0.00439827	shortage in chiasmata 1	Cytochrome b561/ferric reductase transmembrane protein family
Zm00001d019754	60.1191	39.9875	-0.643056	0.000407564	0.00941748	Short-chain dehydrogenase TIC 32 chloroplastic	NAD(P)-binding Rossmann-fold superfamily protein
Zm00001d014792	43.4078	30.3365	-0.623082	0.00107283	0.0190776	shpl1;shepherd-like1	Chaperone protein htpG family protein
Zm00001d028401	94.4107	53.6022	-0.890419	1.08371e-05	0.000581227	si606065d12;	like AUXIN RESISTANT 2
Zm00001d019230	21.3611	12.2621	-0.849425	2.7145e-06	0.000194115	sid1;sister of indeterminate spikelet1: inflorescence architecture	Integrase-type DNA-binding superfamily protein
Zm00001d027351	13.8549	8.66468	-0.735409	9.28769e-05	0.00307625	Signal transducer	Transducin/WD40 repeat-like superfamily protein
Zm00001d038190	11.3794	33.1161	0.780205	5.81321e-06	0.000357727	Single-stranded nucleic acid binding R3H protein	Single-stranded nucleic acid binding R3H protein
Zm00001d024094	11.2377	5.54339	-1.08089	5.70017e-08	7.61673e-06	Sister chromatid cohesion 1 protein 3	Rad21/Rec8-like family protein
Zm00001d042505	33.8306	20.6218	-0.784518	0.000113506	0.00359652	Sister chromatid cohesion 1 protein 4	sister chromatid cohesion 1 protein 4
Zm00001d007679	34.7673	14.7541	-1.31311	5.00922e-05	0.00191711	Sister-chromatid cohesion protein 3	sister-chromatid cohesion protein 3
Zm00001d007677	45.3016	30.1438	-0.613525	0.000182188	0.00515148	Sister-chromatid cohesion protein 3	sister-chromatid cohesion protein 3
Zm00001d002272	15.4912	10.8561	-0.867554	0.000542388	0.0117112	SIT4 phosphatase-associated family protein	SIT4 phosphatase-associated family protein
Zm00001d018696	12.9047	22.3626	0.755431	0.000304446	0.00762222	SKU5 similar 17	SKU5 similar 17
Zm00001d021512	18.8281	12.5874	-0.630251	0.00273629	0.0364381	small G protein family protein / RhoGAP family protein	small G protein family protein / RhoGAP family protein
Zm00001d020983	144.774	236.747	0.67623	6.65103e-05	0.00237447	small subunit ribosomal protein 16	Ribosomal protein S16 family protein
Zm00001d024593	62.6119	126.38	0.969764	8.26215e-08	1.04434e-05	Sm-like protein LSM2	Small nuclear ribonucleoprotein family protein
Zm00001d050723	28.4811	17.9569	-0.715741	0.00354952	0.0435477	snrkII6;SnRK2 serine threonine protein kinase6:	SNF1-related protein kinase 2.10
Zm00001d024591	23.8257	53.85	1.16585	1.28364e-07	1.50084e-05	SnRNP core Sm protein Sm-X5-like protein	Small nuclear ribonucleoprotein family protein
Zm00001d022504	6.68604	3.18254	-1.16197	0.00128543	0.0217757	Sodium/hydrogen exchanger	sodium hydrogen exchanger 2
Zm00001d024832	14.942	8.09829	-0.896398	3.15554e-05	0.00133434	Sodium/hydrogen exchanger	sodium hydrogen exchanger 2
Zm00001d045883	0.236235	1.5297	3.24308	3.42066e-11	1.02549e-08	Sodium/hydrogen exchanger	Na+/H+ (sodium hydrogen) exchanger 3
Zm00001d046112	1.76543	4.50702	1.30419	0.00016049	0.00472453	Spermidine synthase	spermidine synthase 3
Zm00001d021504	17.78	9.82062	-0.882227	0.00299606	0.0388358	Spindle and kinetochore-associated protein 1 homolog
Zm00001d020954	1.21546	6.84891	2.558	1.74574e-06	0.00013254	Splicing factor U2af small subunit A	Zinc finger C-x8-C-x5-C-x3-H type family protein
Zm00001d025222	24.3991	12.2086	-1.0464	1.29927e-09	2.76202e-07	splicing factor-related	splicing factor-related
Zm00001d013262	3.37534	2.10535	-0.75915	0.000690611	0.0139098	spo1;topoisomerase-like enzyme1: Homolog of SPO11	phytochrome C
Zm00001d014698	27.2219	15.8664	-0.825579	2.66513e-05	0.00116707	Squamosa promoter-binding-like protein 11	squamosa promoter binding protein-like 10
Zm00001d015233	17.0402	10.0556	-0.828663	2.12219e-06	0.000156055	Squamosa promoter-binding-like protein 2	squamosa promoter binding protein-like 10
Zm00001d006451	36.1123	20.6201	-0.870038	0.000198627	0.00548656	Squamosa promoter-binding-like protein 5	squamosa promoter binding protein-like 5
Zm00001d042319	14.4813	9.92601	-0.623399	0.00294642	0.0384696	Squamosa promoter-binding-like protein 6	Squamosa promoter-binding protein-like (SBP domain) transcription factor family protein
Zm00001d019163	0.528506	11.161	4.37443	3.04332e-36	2.37217e-32	Stachyose synthase	seed imbibition 2
Zm00001d040613	1.51027	17.9848	3.61818	2.17682e-45	2.54514e-41	Stress-inducible membrane pore protein	Mitochondrial import inner membrane translocase subunit Tim17/Tim22/Tim23 family protein
Zm00001d010994	17.4903	29.6644	0.747513	0.00111431	0.019577	Structural constituent of ribosome	Ribosomal protein L10 family protein
Zm00001d038583	11.5003	6.41481	-0.815586	1.27763e-05	0.000656618	Structural maintenance of chromosomes protein	structural maintenance of chromosome 3
Zm00001d042468	10.2047	5.50534	-0.974405	1.27946e-06	0.000104612	Structural maintenance of chromosomes protein 2-2	structural maintenance of chromosomes 2
Zm00001d027387	94.0703	43.4049	-1.16372	7.47449e-08	9.65655e-06	Subtilisin-like protease SBT1.9	Subtilase family protein
Zm00001d053776	18.896	29.4851	0.601653	0.00135107	0.0224545	Succinate-semialdehyde dehydrogenase mitochondrial	aldehyde dehydrogenase 5F1
Zm00001d019712	2.29647	8.68209	1.92578	6.86371e-13	2.76726e-10	Sucrose responsive element binding protein	myb domain protein r1
Zm00001d029087	0.573755	2.60566	1.61561	0.00146047	0.0236017	Sucrose synthase 3	sucrose synthase 1
Zm00001d012036	0.14961	0.462396	1.90014	0.000196131	0.00544693	Sucrose-phosphate synthase	sucrose phosphate synthase 3F
Zm00001d020463	0.559957	2.20214	1.99087	8.27041e-07	7.18942e-05	Sugar transport protein 7	sugar transporter protein 7
Zm00001d044138	12.6227	29.2492	1.17543	0.000162423	0.0047696	sum1;siroheme uroporphyrinogen methyltransferase1:	urophorphyrin methylase 1
Zm00001d029170	141.548	270.499	0.871738	3.78506e-05	0.00154051	Superoxide dismutase [Cu-Zn] 4A	copper/zinc superoxide dismutase 1
Zm00001d045384	2.16816	5.13581	1.21287	0.000109494	0.00350198	Superoxide dismutase [Fe] 3 chloroplastic	Fe superoxide dismutase 3
Zm00001d015245	23.9589	11.8953	-0.99542	3.05361e-07	3.11815e-05	SUPPRESSOR OF AUXIN RESISTANCE1	SUPPRESSOR OF AUXIN RESISTANCE1
Zm00001d019123	0.555433	9.38805	4.05282	4.7893e-23	8.61484e-20	Survival protein SurE-like phosphatase/nucleotidase	Survival protein SurE-like phosphatase/nucleotidase
Zm00001d029091	2.74619	9.42893	1.72027	6.90739e-19	7.02271e-16	sus2;sucrose synthase2: Encodes sucrose synthase-2 (SUS2)	sucrose synthase 3
Zm00001d016590	3.76044	22.8918	2.60262	0.00133116	0.0222025	sweet15b;sugars will eventually be exported transporter15b:	senescence-associated gene 29
Zm00001d009365	14.4091	8.01044	-0.907119	0.00141029	0.0231102	sweet2;sugars will eventually be exported transporter2:
Zm00001d015914	20.3424	11.2862	-0.913954	4.90369e-06	0.000313491	sweet4b;sugars will eventually be exported transporter4b:	Nodulin MtN3 family protein
Zm00001d003615	7.5172	4.34038	-0.841247	0.000158404	0.00467693	T-complex protein 11	T-complex protein 11
Zm00001d014793	4.92725	2.85091	-0.834913	0.000322019	0.0078849	td1;thick tassel dwarf1: shortened plants	Leucine-rich receptor-like protein kinase family protein
Zm00001d047451	2.72716	1.45012	-1.02387	0.00161361	0.0251719	Telomerase reverse transcriptase catalytic subunit variant	telomerase reverse transcriptase
Zm00001d016364	21.0533	39.6465	0.872967	0.00137002	0.0226639	Tetraspanin-2	tetraspanin2
Zm00001d033533	3.25442	1.37399	-1.20186	0.000476472	0.010662	Tetratricopeptide repeat (TPR)-like superfamily protein	Tetratricopeptide repeat (TPR)-like superfamily protein
Zm00001d007205	13.3456	8.3118	-0.89301	8.33713e-05	0.00283778	Tetratricopeptide repeat (TPR)-like superfamily protein	Heat shock protein DnaJ with tetratricopeptide repeat
Zm00001d048119	38.5611	23.6874	-0.678583	0.0004672	0.0105019	Tetratricopeptide repeat (TPR)-like superfamily protein	Tetratricopeptide repeat (TPR)-like superfamily protein
Zm00001d039029	87.1032	168.033	0.870107	1.39057e-06	0.000111743	thiamine monophosphate synthase
Zm00001d012937	1.59776	4.0851	1.3558	0.000308943	0.00765623	Thioesterase superfamily protein	Thioesterase superfamily protein
Zm00001d007800	40.2198	16.7	-1.45106	6.47706e-07	6.00274e-05	Thioredoxin	thioredoxin H-type 1
Zm00001d010871	18.5246	54.3379	1.52334	1.37756e-08	2.23701e-06	Thioredoxin F2 chloroplastic	thioredoxin F2
Zm00001d037499	27.5386	54.8409	0.955339	2.95073e-08	4.31249e-06	Thioredoxin H9	thioredoxin H-type 9
Zm00001d017823	43.7862	29.5894	-0.627077	0.000406647	0.00941748	Thioredoxin reductase	NADPH-dependent thioredoxin reductase A
Zm00001d022518	38.8462	19.0585	-1.15451	1.45392e-05	0.000728018	Thioredoxin-like 1-1 chloroplastic	atypical CYS HIS rich thioredoxin 4
Zm00001d018238	5.70123	10.8592	0.855836	0.00101866	0.0184511	Thioredoxin-like 3-1 chloroplastic	WCRKC thioredoxin 1
Zm00001d026368	25.9775	40.3921	0.606041	0.0018755	0.0278455	Thioredoxin-like protein CXXS1	C-terminal cysteine residue is changed to a serine 1
Zm00001d043861	12.3752	8.1254	-0.629166	0.00335905	0.0418922	THO complex subunit 2	THO2
Zm00001d033750	57.2534	26.0732	-1.18043	8.49213e-05	0.00287797	Threonine dehydratase biosynthetic chloroplastic	L-O-methylthreonine resistant 1
Zm00001d037323	1.71996	4.39554	1.27405	0.00145725	0.0235822	Threonine endopeptidase
Zm00001d032667	25.797	16.6647	-0.780353	1.02167e-05	0.000558108	Threonine--tRNA ligase mitochondrial 1	Threonyl-tRNA synthetase
Zm00001d029632	23.231	15.4867	-0.61041	0.000556614	0.0118728	Thymidine kinase	Thymidine kinase
Zm00001d007921	1.14178	4.79114	2.05872	1.04263e-11	3.38623e-09	Tic62 protein	NAD(P)-binding Rossmann-fold superfamily protein
Zm00001d010410	15.2874	7.8717	-1.01163	0.00140163	0.0230166	tip4b;tonoplast intrinsic protein4:	tonoplast intrinsic protein 4;1
Zm00001d017746	2.07858	4.62234	1.11203	8.40665e-05	0.00285728	Tocopherol O-methyltransferase chloroplastic	gamma-tocopherol methyltransferase
Zm00001d030018	28.6434	52.8143	0.839104	0.000115284	0.00362825	TOM2B	tobamovirus multiplication 2B
Zm00001d011757	15.3588	8.37322	-0.927571	2.4002e-06	0.000174305	Too many mouths protein	receptor like protein 29
Zm00001d040279	8.89911	4.44272	-1.02688	3.33276e-07	3.34478e-05	tpl1;topless-related1	TOPLESS-related 2
Zm00001d028481	48.0293	30.6314	-0.794569	5.96382e-05	0.00219965	tpl2;topless-related2	TOPLESS-related 1
Zm00001d024234	1.3708	0.209589	-2.61546	4.59091e-07	4.38179e-05	tps23;terpene synthase23: part of defense response to herbivory by western maize rootworm and Spodoptera littoralis but not expressed highly in most North American maize	Terpenoid cyclases/Protein prenyltransferases superfamily protein
Zm00001d042598	16.8712	9.35375	-0.919461	7.61894e-05	0.00263942	TPX2 (targeting protein for Xklp2) protein family
Zm00001d004709	6.95487	4.40971	-0.694932	0.000678068	0.0137044	transcription coactivators	transcription coactivators
Zm00001d010416	11.6206	6.17661	-0.970062	2.7375e-06	0.000195164	Transcription factor bHLH133	basic helix-loop-helix (bHLH) DNA-binding superfamily protein
Zm00001d015984	23.6977	13.9201	-0.67507	0.00131342	0.0220419	Transcription factor bHLH133	basic helix-loop-helix (bHLH) DNA-binding superfamily protein
Zm00001d037771	10.5033	7.07179	-0.664473	0.000981885	0.0179518	Transcription factor bHLH133	basic helix-loop-helix (bHLH) DNA-binding superfamily protein
Zm00001d046332	23.0525	15.2814	-0.652003	0.000865081	0.0164611	Transcription factor bHLH144	basic helix-loop-helix (bHLH) DNA-binding superfamily protein
Zm00001d022552	4.98677	10.5917	1.06129	7.78858e-05	0.00268626	Transcription factor bHLH148	basic helix-loop-helix (bHLH) DNA-binding superfamily protein
Zm00001d017573	8.37431	5.59231	-0.63954	0.000738106	0.0146089	Transcription factor bHLH157	transcription factor-related
Zm00001d033407	44.1318	16.6294	-1.44531	4.74449e-15	2.8502e-12	Transcription factor bHLH28	basic helix-loop-helix (bHLH) DNA-binding superfamily protein
Zm00001d027419	3.57487	8.39287	1.22194	1.76247e-06	0.000133377	Transcription factor bHLH57	basic helix-loop-helix (bHLH) DNA-binding superfamily protein
Zm00001d051569	1.15366	3.13912	1.44114	1.04336e-05	0.000564768	Transcription factor bHLH63	cryptochrome-interacting basic-helix-loop-helix 1
Zm00001d025752	4.86672	11.8791	1.28768	1.18815e-07	1.39616e-05	Transcription factor bHLH68	basic helix-loop-helix (bHLH) DNA-binding superfamily protein
Zm00001d020834	59.6266	33.9811	-0.808738	3.97043e-05	0.00160631	Transcription factor BIM2	basic helix-loop-helix (bHLH) DNA-binding superfamily protein
Zm00001d012993	51.7588	81.0974	0.600113	0.000363997	0.00867657	Transcription factor IIS protein	transcript elongation factor IIS
Zm00001d033158	31.1797	14.3151	-1.38366	1.70881e-15	1.14168e-12	Transcription factor jumonji (jmjC) domain-containing protein	transcription factor jumonji (jmjC) domain-containing protein
Zm00001d041960	9.10651	17.4307	0.863553	0.000393401	0.00922696	Transcription factor LUX	Homeodomain-like superfamily protein
Zm00001d011785	9.13591	18.7741	1.05862	1.48646e-05	0.00074114	Transcription factor LUX	Homeodomain-like superfamily protein
Zm00001d036551	7.49582	11.9206	0.637775	0.000734074	0.0145594	Transcription factor MYB104	myb domain protein 101
Zm00001d000361	0.479953	0.935786	0.948167	0.000614896	0.0127245	Transcription factor MYB104	myb domain protein 33
Zm00001d020457	8.31625	1.92231	-2.16094	1.05816e-11	3.3896e-09	Transcription factor MYB30	myb domain protein 30
Zm00001d031044	4.42934	1.71623	-1.44219	1.65333e-06	0.000126344	Transcription factor PIF4	phytochrome interacting factor 4
Zm00001d034298	11.083	7.11051	-0.683497	0.00102492	0.0184928	Transcription factor PIF4	phytochrome interacting factor 3-like 6
Zm00001d034353	10.0482	16.3166	0.645911	0.00188713	0.0279649	Transcription factor TCP2	TEOSINTE BRANCHED 1, cycloidea and PCF transcription factor 2
Zm00001d028936	9.25133	5.89834	-0.818606	0.00108659	0.0192747	Transcription factor TGA6	TGACG motif-binding factor 6
Zm00001d052605	0.987292	2.37668	1.20653	0.00152511	0.0241124	Transcription repressor OFP13	ovate family protein 13
Zm00001d000458	5.3047	1.97466	-1.50817	0.00018968	0.00529926	Transcription repressor OFP7	ovate family protein 7
Zm00001d011779	32.7554	21.7009	-0.631291	0.000258216	0.00665725	transducin family protein / WD-40 repeat family protein	transducin family protein / WD-40 repeat family protein
Zm00001d017046	10.3713	6.07843	-0.819392	0.00012351	0.00381527	Transducin/WD40 repeat-like superfamily protein	Transducin/WD40 repeat-like superfamily protein
Zm00001d047392	9.75703	5.97862	-0.768825	0.000266222	0.00678881	Transducin/WD40 repeat-like superfamily protein	Transducin/WD40 repeat-like superfamily protein
Zm00001d046047	9.79967	6.23084	-0.736672	0.00161135	0.0251534	Transducin/WD40 repeat-like superfamily protein	Transducin/WD40 repeat-like superfamily protein
Zm00001d018444	25.7216	16.0159	-0.727953	0.000304122	0.00762222	Transducin/WD40 repeat-like superfamily protein	Transducin/WD40 repeat-like superfamily protein
Zm00001d034915	35.1692	60.3835	0.749451	5.24943e-06	0.000330869	Transducin/WD40 repeat-like superfamily protein	Transducin/WD40 repeat-like superfamily protein
Zm00001d022257	13.8016	24.3211	0.800794	0.00102019	0.0184645	Transducin/WD40 repeat-like superfamily protein	Transducin/WD40 repeat-like superfamily protein
Zm00001d029255	7.75193	12.0537	0.632249	0.0034955	0.0430949	Transferase%2C transferring glycosyl groups	Tetratricopeptide repeat (TPR)-like superfamily protein
Zm00001d036403	56.7221	94.4129	0.614162	0.00123506	0.0211424	Translocon-associated protein subunit alpha	Translocon-associated protein (TRAP), alpha subunit
Zm00001d050484	62.6858	35.5086	-0.883135	0.00041595	0.00958284	Transmembrane 9 superfamily member 9	Endomembrane protein 70 protein family
Zm00001d002837	5.61393	10.763	0.87428	0.000351441	0.00844502	Transmembrane ascorbate ferrireductase 1	Cytochrome b561/ferric reductase transmembrane protein family
Zm00001d049835	68.3411	104.349	0.685782	4.21758e-05	0.001683	Transmembrane emp24 domain-containing protein p24beta2	emp24/gp25L/p24 family/GOLD family protein
Zm00001d037386	10.9496	6.11523	-0.880906	5.43104e-05	0.00205169	Transmembrane protein20	Ankyrin repeat family protein
Zm00001d044247	708.066	434.934	-0.764033	0.000571123	0.0120752	trh3;thioredoxin h homolog3:	Histone superfamily protein
Zm00001d045721	12.6851	6.9847	-0.917354	6.5877e-05	0.00236268	TRICHOME BIREFRINGENCE-LIKE 20	TRICHOME BIREFRINGENCE-LIKE 21
Zm00001d042533	18.3432	28.8964	0.587135	0.00161776	0.0252198	Trigger factor
Zm00001d023292	14.6441	23.5617	0.669812	0.0039808	0.0473568	Trigger factor-like protein TIG Chloroplastic	trigger factor type chaperone family protein
Zm00001d025514	8.75313	14.4704	0.702036	0.00418246	0.0491224	Trihelix transcription factor ASIL2	sequence-specific DNA binding transcription factors
Zm00001d014938	14.2424	9.03673	-0.72691	0.00289648	0.03798	Trihelix transcription factor GTL2	Duplicated homeodomain-like superfamily protein
Zm00001d010044	36.7982	20.4752	-0.90539	3.68931e-06	0.000253366	Triose phosphate/phosphate translocator TPT chloroplastic	Glucose-6-phosphate/phosphate translocator-related
Zm00001d017522	20.925	10.7632	-0.845764	6.5115e-05	0.00234977	Tripeptidyl-peptidase 2	tripeptidyl peptidase ii
Zm00001d023707	0.706063	2.48722	1.79963	0.00406071	0.0480301	trm1;thioredoxin M1: cDNA with conserved active site	thioredoxin M-type 4
Zm00001d053963	22.1714	57.2587	0.872827	8.20246e-06	0.000468393	tRNA (guanine-N(7)-)-methyltransferase	tRNA (guanine-N-7) methyltransferase
Zm00001d027259	11.203	7.16873	-0.681876	0.00152218	0.0240829	tRNA/rRNA methyltransferase (SpoU) family protein	tRNA/rRNA methyltransferase (SpoU) family protein
Zm00001d006794	14.378	25.0441	0.801057	1.39564e-05	0.000704875	tRNA/rRNA methyltransferase (SpoU) family protein	tRNA/rRNA methyltransferase (SpoU) family protein
Zm00001d032298	1.06587	1.80559	1.05764	0.00387554	0.0465702	trpp1;trehalose-6-phosphate phosphatase1:	Haloacid dehalogenase-like hydrolase (HAD) superfamily protein
Zm00001d052227	5.46066	2.89617	-0.972776	0.000163643	0.00478977	trpp4;trehalose-6-phosphate phosphatase4	Haloacid dehalogenase-like hydrolase (HAD) superfamily protein
Zm00001d042111	7.2318	4.33001	-0.795049	0.000225651	0.00599758	tru1;tassels replace upper ears1: upper ear branches tassel-like	Ankyrin repeat family protein / BTB/POZ domain-containing protein
Zm00001d002323	80.1948	22.3479	-1.85283	2.21567e-29	8.63519e-26	Trypsin family protein	Trypsin family protein
Zm00001d024702	13.9104	22.1151	0.620095	0.000816568	0.0157676	Tryptophan synthase beta chain 2%2C chloroplastic	tryptophan synthase beta-subunit 1
Zm00001d010275	26.4921	16.2521	-0.709727	0.000249224	0.00646104	tub2;beta tubulin2: cDNA sequenced; single copy ( Southern blots)	beta-6 tubulin
Zm00001d037582	30.6354	19.7751	-0.711228	0.000176651	0.00504372	tubg2;gamma-tubulin2: full-length cDNA; deduced amino acid sequence shows high similarity to this tubulin of Arabidopsis and others	gamma-tubulin complex protein 2
Zm00001d002896	35.8018	23.3313	-0.657289	0.000109624	0.00350198	tubtf4;TUB-transcription factor 4: Locus designated and assigned to a transcription factor family by the GRASSIUS project (Yilmaz et al 2009)	tubby like protein 10
Zm00001d006651	75.1068	49.2587	-0.699812	0.000235036	0.00616844	Tubulin alpha-5 chain	tubulin alpha-5
Zm00001d021891	77.9119	48.8906	-0.726455	0.000391723	0.00920608	Tubulin alpha-6 chain	tubulin alpha-5
Zm00001d036626	258.313	164.985	-0.690465	0.00116059	0.0201811	Tubulin beta-4 chain	tubulin beta-5 chain
Zm00001d013139	63.531	40.5384	-0.678109	0.00147947	0.0236822	Tubulin beta-4 chain	tubulin beta-5 chain
Zm00001d042708	9.7196	5.91255	-0.813936	0.000926368	0.0171889	Tudor/PWWP/MBT superfamily protein	ARM repeat superfamily protein
Zm00001d051906	5.45349	10.9333	0.965593	0.000400865	0.0093468	Tumor protein%3B Tumor-related protein	S-adenosyl-L-methionine-dependent methyltransferases superfamily protein
Zm00001d015521	13.5031	8.86778	-0.64988	0.000278692	0.00703773	Two-component response regulator ARR12	response regulator 12
Zm00001d031554	10.6923	7.72679	-0.591029	0.00345767	0.0427443	Type II inositol polyphosphate 5-phosphatase 15	Endonuclease/exonuclease/phosphatase family protein
Zm00001d020378	2.46101	0.061686	-5.55045	8.54338e-22	1.17517e-18	Type IV inositol polyphosphate 5-phosphatase 9	DNAse I-like superfamily protein
Zm00001d028366	4.45155	2.42678	-0.967338	0.00147036	0.0236309	Type IV inositol polyphosphate 5-phosphatase 9	DNAse I-like superfamily protein
Zm00001d015327	597.772	1113.7	0.849242	0.000749875	0.0147106	ubi1;ubiquitin1: genomic sequence	polyubiquitin 10
Zm00001d041035	19.844	12.9251	-0.649588	0.000575349	0.0121432	Ubiquitin carboxyl-terminal hydrolase 13	ubiquitin-specific protease 12
Zm00001d007904	11.2557	7.52349	-0.622233	0.00216766	0.0308888	Ubiquitin carboxyl-terminal hydrolase 13	ubiquitin-specific protease 12
Zm00001d043312	13.2255	9.14459	-0.621444	0.00337659	0.0420661	Ubiquitin carboxyl-terminal hydrolase 13	ubiquitin-specific protease 13
Zm00001d052943	14.2365	9.37447	-0.615459	0.0031285	0.0400031	Ubiquitin carboxyl-terminal hydrolase 13	ubiquitin-specific protease 12
Zm00001d031587	2.40733	1.33168	-0.902856	0.00013501	0.00411078	Ubiquitin carboxyl-terminal hydrolase 2	ubiquitin-specific protease 2
Zm00001d017686	4.6518	2.54149	-0.895853	8.08161e-05	0.00276287	Ubiquitin carboxyl-terminal hydrolase 20	ubiquitin-specific protease 21
Zm00001d010534	273.675	480.025	0.734667	2.86339e-05	0.00123538	ubiquitin carrier protein 7	ubiquitin carrier protein 7
Zm00001d044502	5.57006	10.5003	0.926036	0.00170311	0.0260127	Ubiquitin-conjugating enzyme family protein	Ubiquitin-conjugating enzyme family protein
Zm00001d042025	29.3334	46.6276	0.606159	0.00179435	0.026966	Ubiquitin-fold modifier 1
Zm00001d045739	4.29062	2.60741	-0.776996	0.000492062	0.0109089	Ubiquitin-protein ligase	Armadillo/beta-catenin-like repeat family protein
Zm00001d016764	15.835	10.6845	-0.674629	0.00138592	0.0228549	Ubiquitin-protein ligase	plant U-box 26
Zm00001d020332	0.288436	1.3591	2.29843	3.44316e-05	0.00143265	Ubiquitin-protein ligase	plant U-box 18
Zm00001d045230	4.2678	8.38641	0.915896	1.07863e-06	9.13862e-05	U-box domain-containing protein 33	U-box domain-containing protein kinase family protein
Zm00001d041098	2.42946	5.06085	1.05568	0.00146486	0.0236236	U-box domain-containing protein 44	ARM repeat superfamily protein
Zm00001d013245	27.0682	44.2592	0.674891	0.00160789	0.025133	UDP-glucose 6-dehydrogenase	UDP-glucose 6-dehydrogenase family protein
Zm00001d029619	2.62873	1.26	-1.03182	0.00179854	0.0269943	UDP-glycosyltransferase 74B1	UDP-Glycosyltransferase superfamily protein
Zm00001d005456	7.87649	4.44162	-0.885315	0.000809264	0.0156654	UDP-glycosyltransferase 76C1	UDP-Glycosyltransferase superfamily protein
Zm00001d004248	15.5196	26.544	0.728193	0.00332907	0.041674	UDP-glycosyltransferase 85A7	UDP-glucosyl transferase 85A2
Zm00001d032866	2.40101	1.24264	-1.03563	0.00111064	0.0195567	UDP-glycosyltransferase 86A2	UDP-Glycosyltransferase superfamily protein
Zm00001d021570	7.4263	4.57019	-0.764097	0.00101269	0.0183572	UDP-Glycosyltransferase superfamily protein	UDP-Glycosyltransferase superfamily protein
Zm00001d019993	19.9466	31.0076	0.597766	0.000966966	0.0177485	UDP-Glycosyltransferase superfamily protein	UDP-Glycosyltransferase superfamily protein
Zm00001d030676	11.7007	5.51575	-1.18569	0.000589737	0.0123792	UNC93-like protein 3	Major facilitator superfamily protein
Zm00001d030675	38.1945	24.6842	-0.671981	0.000407427	0.00941748	UNC93-like protein 3	Major facilitator superfamily protein
Zm00001d007072	25.2705	17.3238	-0.593302	0.00201308	0.0293295	Uncharacterised protein family (UPF0114)	Uncharacterised protein family (UPF0114)
Zm00001d037729	59.4916	27.3802	-1.18318	4.90572e-11	1.39897e-08	UNE1	Plant protein of unknown function (DUF641)
Zm00001d019426	57.6432	90.2169	0.607291	0.000221692	0.00592462	UPF0235 protein	Protein of unknown function (DUF167)
Zm00001d007124	1.32411	2.80683	0.994858	0.00388813	0.0466496	Uveal autoantigen with coiled-coil domains and ankyrin repeats isoform 4
Zm00001d047242	10.0698	6.85103	-0.612896	0.0015261	0.0241124	Vacuolar cation/proton exchanger 2	cation exchanger 5
Zm00001d032710	5.81992	9.03886	0.704485	0.00335466	0.0418598	Vacuolar protein sorting-associated protein 2 homolog 3	vacuolar protein sorting-associated protein 2.3
Zm00001d052007	15.9107	26.3514	0.643321	0.0019255	0.0283851	Vacuolar protein sorting-associated protein 55 homolog	Vacuolar protein sorting 55 (VPS55) family protein
Zm00001d030661	12.1658	7.13915	-0.80789	0.0012225	0.020989	VAN3-binding protein	Plant protein of unknown function (DUF828) with plant pleckstrin homology-like region
Zm00001d037680	277.78	133.287	-1.11825	0.000305449	0.00762287	Vegetative storage protein 2	HAD superfamily, subfamily IIIB acid phosphatase
Zm00001d043700	29.9559	19.7668	-0.605398	0.00176581	0.026726	Vesicle transport v-SNARE 12	Vesicle transport v-SNARE family protein
Zm00001d014376	3.09766	10.0875	1.73455	3.30039e-10	7.95633e-08	Villin-4	villin 4
Zm00001d033222	6.80087	1.44628	-2.3277	3.8464e-19	4.28305e-16	vp14;viviparous14: viviparous; yellow endosperm; abscisic acid biosynthesis; SSR umc1218	nine-cis-epoxycarotenoid dioxygenase 9
Zm00001d007118	31.2717	53.7258	0.710304	7.13127e-05	0.00249637	V-type proton ATPase subunit F	vacuolar ATPase subunit F family protein
Zm00001d002446	1.72265	0.693107	-1.40946	2.40848e-05	0.00107686	WAK53a-OsWAK receptor-like protein kinase	wall-associated kinase 2
Zm00001d028280	7.24017	4.13447	-0.857458	4.15153e-05	0.00166517	Wall-associated receptor kinase-like 14	Protein kinase superfamily protein
Zm00001d053998	28.3996	17.7631	-0.701165	0.000427982	0.00982133	wee1;wee1	WEE1 kinase homolog
Zm00001d026278	85.9275	132.672	0.647174	0.000305023	0.00762287	Whole genome shotgun sequence of line PN40024 scaffold_11.assembly12x (Fragment)
Zm00001d005016	1.57312	3.36419	1.08185	0.000267039	0.00680222	wri1;WRI1 transcription factor1:	Integrase-type DNA-binding superfamily protein
Zm00001d016052	1.60855	0.663132	-1.39619	0.0035912	0.0439208	WRKY transcription factor 22	WRKY DNA-binding protein 27
Zm00001d053369	3.97058	1.73404	-1.29507	6.35312e-05	0.00231044	WRKY transcription factor 22	WRKY family transcription factor
Zm00001d009618	13.0119	21.595	0.726544	0.00298658	0.0388122	wtf1;what's this factor1: chloroplast group II intron splicing	Ubiquitin carboxyl-terminal hydrolase family protein
Zm00001d012516	2.29652	5.33471	1.1709	3.99287e-05	0.0016126	WUSCHEL-related homeobox 13	WUSCHEL related homeobox 13
Zm00001d038650	38.2463	25.1275	-0.666732	0.00178948	0.0269198	xylem bark cysteine peptidase 3	xylem bark cysteine peptidase 3
Zm00001d014613	33.4158	145.009	2.08146	7.46734e-30	3.49233e-26	Xyloglucan endotransglucosylase/hydrolase protein 23	Xyloglucan endotransglucosylase/hydrolase family protein
Zm00001d013840	13.6666	22.6206	0.688258	0.0001431	0.00428456	Ypt/Rab-GAP domain of gyp1p superfamily protein	Ypt/Rab-GAP domain of gyp1p superfamily protein
Zm00001d044124	0.256943	1.38155	2.65438	9.48475e-08	1.1735e-05	yz1;polypeptide: yz1: Like x1	Cystathionine beta-synthase (CBS) protein
Zm00001d027425	31.2911	16.2038	-1.03053	3.13313e-07	3.18544e-05	zag6;agamous-like6: Encodes a MADS-box transcription factor homologous to SUPPRESSOR OF OVEREXPRESSION OF CONSTANS 1 that affects flowering time in Arabidopsis.	AGAMOUS-like 20
Zm00001d026231	19.8934	12.5721	-0.737173	0.00178916	0.0269198	Zea floricaula/leafy1	floral meristem identity control protein LEAFY (LFY)
Zm00001d018501	29.3767	47.3615	0.640536	0.000461881	0.0104354	Zim17-type zinc finger protein	Zim17-type zinc finger protein
Zm00001d007204	25.3843	15.5942	-0.793382	2.23529e-05	0.00101693	zinc finger (C3HC4-type RING finger) family protein	zinc finger (C3HC4-type RING finger) family protein
Zm00001d001848	10.0533	6.54957	-0.709498	0.00335234	0.0418598	Zinc finger C3HC4 type (RING finger) family protein	Zinc finger, C3HC4 type (RING finger) family protein
Zm00001d043434	20.7345	11.7244	-0.921082	9.98664e-06	0.000550773	Zinc finger CCCH domain-containing protein 19	DNA binding;zinc ion binding;nucleic acid binding;nucleic acid binding
Zm00001d027334	3.2469	2.18964	-0.625095	0.001466	0.0236257	Zinc finger CCCH domain-containing protein 19	nucleic acid binding;zinc ion binding;DNA binding
Zm00001d037769	12.4287	27.341	1.08695	3.18971e-06	0.000223989	Zinc finger CCCH domain-containing protein 23	Zinc finger C-x8-C-x5-C-x3-H type family protein
Zm00001d035455	59.2106	34.3829	-0.824078	2.00241e-06	0.000148649	Zinc finger CCCH domain-containing protein 29	zinc finger (CCCH-type) family protein
Zm00001d023299	66.6989	48.5394	-0.676863	2.78279e-05	0.00120505	Zinc finger CCCH domain-containing protein 46	RNA-binding (RRM/RBD/RNP motifs) family protein
Zm00001d052118	1.77442	4.22015	1.21822	0.000264717	0.00676587	Zinc finger protein	zinc finger protein 8
Zm00001d007107	3.45118	2.08319	-1.06459	0.000500895	0.0110391	Zinc finger protein CONSTANS-LIKE 13	B-box type zinc finger protein with CCT domain
Zm00001d046767	535.207	1002.46	0.852171	1.50257e-05	0.000747577	Zinc finger protein1	A20/AN1-like zinc finger family protein
Zm00001d007233	11.182	17.8535	0.655436	0.000394976	0.00924536	zinc ion binding	zinc ion binding
Zm00001d029811	9.62789	16.1777	0.717261	0.00218054	0.0310534	zinc knuckle (CCHC-type) family protein	zinc knuckle (CCHC-type) family protein
Zm00001d007489	20.7009	68.4286	1.69142	7.45618e-22	1.08972e-18	Zinc-finger domain of monoamine-oxidase A repressor R1	Zinc-finger domain of monoamine-oxidase A repressor R1
Zm00001d050615	39.1638	19.4688	-1.02149	1.51578e-09	3.10922e-07	Zinc-finger domain of monoamine-oxidase A repressor R1 protein	Zinc-finger domain of monoamine-oxidase A repressor R1 protein
Zm00001d041780	10.9859	5.73743	-1.1106	1.3655e-05	0.000694149	Zinc-finger homeodomain protein 4	homeobox protein 31
Zm00001d045534	8.8052	4.75995	-0.916248	0.000535895	0.0116105	Zn-dependent exopeptidases superfamily protein	Zn-dependent exopeptidases superfamily protein
Zm00001d047258	7.8718	0	-11.1442	8.9644e-14	4.11027e-11
Zm00001d021772	1.85519	0.388494	-2.9927	0.00155538	0.0244758
Zm00001d019674	1.39754	0.210133	-2.98346	5.91776e-05	0.00219304
Zm00001d019498	1.32815	0.273126	-2.6215	1.0372e-05	0.000564044
Zm00001d019421	1.00366	0.30542	-1.97556	0.00242557	0.0334826
Zm00001d021616	15.7571	4.69206	-1.96932	6.37206e-05	0.00231373		Protein of unknown function, DUF584
Zm00001d001662	5.19572	1.44287	-1.93765	0.00235508	0.0329768
Zm00001d019456	1.86096	0.586688	-1.68097	0.000121039	0.00375879		Phototropic-responsive NPH3 family protein
Zm00001d031344	3.1586	1.44884	-1.49748	0.00207632	0.0299272
Zm00001d043535	6.69325	2.94818	-1.26151	3.78803e-05	0.00154051		ovate family protein 8
Zm00001d013565	31.6378	14.6003	-1.2173	1.61473e-08	2.58622e-06
Zm00001d016947	53.5221	25.1239	-1.13068	6.79877e-05	0.00241982
Zm00001d004649	12.8772	6.31294	-1.0707	4.2285e-05	0.00168449
Zm00001d050340	8.73994	4.66256	-1.00373	0.00169754	0.0259446
Zm00001d044672	109.901	48.1065	-0.986278	5.35584e-09	9.27711e-07		cyclin-dependent kinase B1;1
Zm00001d015889	14.0282	7.69117	-0.931672	0.00256429	0.0348055
Zm00001d037650	1.95518	1.06251	-0.923944	0.00227832	0.0320748		NB-ARC domain-containing disease resistance protein
Zm00001d034080	9.76296	6.13772	-0.911189	4.08909e-06	0.000276356		Plant protein of unknown function (DUF863)
Zm00001d006581	74.202	41.5653	-0.908757	0.00169529	0.0259435
Zm00001d007871	1.77651	0.969037	-0.880151	0.000941595	0.0174057
Zm00001d031118	96.1868	55.0192	-0.860204	3.70498e-06	0.000253366
Zm00001d013241	14.2027	8.28637	-0.823084	4.29527e-05	0.00170207		Plant protein of unknown function (DUF863)
Zm00001d007766	85.2582	51.0152	-0.806809	6.10083e-05	0.00224311
Zm00001d000320	8.31627	5.08171	-0.781964	0.00264981	0.0356725
Zm00001d034577	19.9031	11.7533	-0.781347	1.5999e-05	0.000782679
Zm00001d015131	15.0055	8.97634	-0.780997	0.000135488	0.00411996
Zm00001d031530	15.5876	9.47018	-0.774638	1.58613e-05	0.000777765		Protein of unknown function (DUF630 and DUF632)
Zm00001d035731	7.02286	4.25842	-0.762496	0.000351756	0.00844502
Zm00001d041268	17.2174	11.4214	-0.730891	0.00168633	0.025881
Zm00001d052594	60.4989	39.6036	-0.711307	0.00282848	0.0373679
Zm00001d033863	19.151	12.3096	-0.685892	0.000747205	0.0146848
Zm00001d039255	38.5516	25.3092	-0.66546	0.000868919	0.0165193
Zm00001d008565	15.8453	10.3402	-0.651746	0.000235898	0.00618413
Zm00001d037867	26.5955	18.0484	-0.647463	0.00198242	0.028973		Protein of unknown function (DUF810)
Zm00001d035486	15.7491	10.4537	-0.63359	0.00314759	0.0401569		protamine P1 family protein
Zm00001d019587	6.67025	4.61573	-0.628345	0.00200963	0.0293091
Zm00001d040898	18.8629	12.7351	-0.614652	0.0034388	0.042591
Zm00001d033510	17.087	11.5374	-0.609432	0.000997383	0.0181925
Zm00001d012718	76.4349	51.9361	-0.606567	0.00162506	0.0252662		Protein of unknown function, DUF642
Zm00001d049362	18.8779	28.4672	0.592735	0.00197374	0.0289004
Zm00001d003770	23.4109	35.9175	0.605583	0.00355302	0.0435678		RNA binding (RRM/RBD/RNP motifs) family protein
Zm00001d017640	17.3577	26.9546	0.605626	0.00091121	0.0169918
Zm00001d042024	13.7124	21.4645	0.606952	0.00194285	0.0285733		HIT-type Zinc finger family protein
Zm00001d043857	9.27771	14.0551	0.608806	0.0014813	0.0236927		TBP-associated factor 11
Zm00001d039989	85.7854	138.099	0.626867	0.000248567	0.00645117
Zm00001d005503	99.4048	160.2	0.6462	9.13678e-05	0.00303918
Zm00001d010229	19.708	31.3812	0.650053	0.00262023	0.0353966
Zm00001d000522	28.3542	64.0974	0.655927	0.00178771	0.0269198
Zm00001d027439	22.1509	35.1322	0.656398	0.000462472	0.0104387		fringe-related protein
Zm00001d005945	20.9067	32.632	0.662509	0.0025855	0.0349678
Zm00001d027505	14.3258	24.9007	0.668802	0.000481165	0.0107362		Expressed protein
Zm00001d015195	46.5355	76.2017	0.670418	4.9415e-05	0.0018974
Zm00001d052904	1.4795	2.4637	0.674267	0.00151584	0.0240483
Zm00001d020519	20.3899	33.3418	0.677654	0.000225961	0.00599758
Zm00001d048136	17.5036	29.0205	0.678412	0.00135504	0.0224918
Zm00001d014770	27.1498	45.1751	0.698641	0.000466083	0.0104999
Zm00001d053101	5.18242	8.71725	0.708791	0.00147963	0.0236822
Zm00001d016567	29.9727	49.5964	0.709355	0.00127622	0.0216412		Protein of unknown function (DUF 3339)
Zm00001d042016	16.0037	27.1215	0.717545	0.00151788	0.0240483		Cupredoxin superfamily protein
Zm00001d010792	76.0077	131.127	0.717654	0.00100954	0.0183568
Zm00001d008540	27.5822	48.6572	0.738135	0.00390862	0.0468473
Zm00001d034853	8.49005	13.7625	0.739064	0.00240878	0.0333691		transferases, transferring glycosyl groups
Zm00001d042166	26.8698	45.1293	0.739781	0.000494055	0.01093
Zm00001d039681	9.49693	16.4008	0.749805	0.000950955	0.0175233
Zm00001d040204	24.9484	43.2468	0.751644	0.00139008	0.0228912
Zm00001d015865	25.5069	44.5308	0.757953	0.000216602	0.00581519
Zm00001d011650	80.3999	139.027	0.763916	0.000258557	0.00665871
Zm00001d018464	11.1393	19.9757	0.767463	0.00240209	0.0333691		Cytochrome C1 family
Zm00001d021340	4.40383	7.5891	0.768365	0.00393295	0.0470425		transferases, transferring glycosyl groups
Zm00001d005975	20.0631	35.5757	0.770752	0.00020144	0.00551577
Zm00001d001747	10.9078	20.0303	0.773715	0.000545363	0.0117537
Zm00001d011719	7.69148	11.6428	0.779314	2.23406e-05	0.00101693
Zm00001d011227	4.86071	8.27819	0.785754	0.0027082	0.0361877
Zm00001d037920	6.65895	11.5419	0.798238	0.000184011	0.00518425
Zm00001d028922	28.2642	50.861	0.808383	0.00289755	0.03798
Zm00001d047203	34.3078	64.2819	0.841547	2.54237e-06	0.000182925
Zm00001d038352	2.52254	6.17377	0.855514	0.00132734	0.0221863
Zm00001d014781	11.6301	21.5413	0.857609	0.00343193	0.0425741
Zm00001d009446	77.8723	144.772	0.860972	5.77857e-06	0.000357476
Zm00001d027988	73.5879	138.581	0.864591	0.00177612	0.02683
Zm00001d032945	40.2987	75.8153	0.869292	0.000181213	0.00513013
Zm00001d030019	29.3047	55.5202	0.874616	1.93385e-06	0.000144016		Protein of unknown function (DUF498/DUF598)
Zm00001d038964	6.27475	11.8967	0.889458	0.00103224	0.018582
Zm00001d023421	4.11897	8.53799	0.904126	0.00424077	0.0495335
Zm00001d029495	26.3616	49.7668	0.930715	0.00316256	0.0402796		Calcium-binding EF-hand family protein
Zm00001d012768	6.53151	12.7816	0.94581	0.00160099	0.0250754
Zm00001d005081	4.08	8.00166	0.953991	0.00309131	0.0397183
Zm00001d010560	1.75141	3.46101	0.959381	0.00183332	0.0274107
Zm00001d000065	3.23699	6.66581	0.984657	0.00111827	0.019617
Zm00001d006711	10.5358	22.3663	0.984754	1.02115e-05	0.000558108
Zm00001d035468	3.59686	7.50605	0.998966	0.00321891	0.0408415
Zm00001d020420	0.793214	1.65652	1.01096	0.00236688	0.0330825
Zm00001d045896	4.92422	9.81585	1.03232	0.000381989	0.00900447
Zm00001d016698	1.82243	4.06475	1.04775	0.000823498	0.0158753
Zm00001d015638	3.72312	8.23743	1.06965	5.66808e-05	0.00212749
Zm00001d048135	4.2181	8.13988	1.0716	0.000407103	0.00941748
Zm00001d024722	11.7591	25.4907	1.09303	8.78963e-06	0.000494078
Zm00001d023865	14.5254	31.7116	1.10637	1.80602e-07	1.95518e-05
Zm00001d014416	2.49631	5.18702	1.11187	0.00203761	0.0295135
Zm00001d038448	15.9877	35.8826	1.14289	2.4701e-09	4.93682e-07
Zm00001d000508	22.273	52.5884	1.1454	1.2015e-05	0.000631368
Zm00001d039070	4.03044	9.41036	1.15602	3.39827e-05	0.00141902
Zm00001d000523	3.94249	4.57191	1.16996	0.000169728	0.00488782
Zm00001d001472	3.31169	8.23748	1.21233	0.000187688	0.00526247
Zm00001d027187	2.69854	6.1434	1.21413	0.00270441	0.0361785
Zm00001d047366	1.92381	4.43626	1.21893	0.00310468	0.0398025
Zm00001d014317	9.24487	22.2414	1.2389	6.49314e-06	0.000390323
Zm00001d035456	3.52037	8.38137	1.25065	0.000475294	0.0106493
Zm00001d038242	1.76582	4.46089	1.26751	0.000627765	0.0129222		S-adenosyl-L-methionine-dependent methyltransferases superfamily protein
Zm00001d024241	1.74066	3.77781	1.31365	0.000726513	0.0144256
Zm00001d032838	2.52832	6.75655	1.32657	3.03059e-05	0.00129556		growth-regulating factor 4
Zm00001d040213	3.35209	8.52558	1.40493	2.27436e-10	5.78082e-08
ENSRNA049458782	9.84961	24.8096	1.41774	0.000560293	0.0119108
ENSRNA049466676	3.06816	8.25567	1.41837	0.00345844	0.0427443
ENSRNA049458812	5.29492	14.5977	1.42105	0.000487776	0.0108508
Zm00001d027254	0.601429	1.6549	1.43857	5.22457e-08	7.10299e-06
Zm00001d034506	6.53832	18.3117	1.4429	2.24572e-08	3.47775e-06
Zm00001d030163	3.17245	9.2432	1.45818	1.45639e-07	1.65321e-05		S-adenosyl-L-methionine-dependent methyltransferases superfamily protein
Zm00001d001456	2.62856	7.31692	1.47135	2.33919e-09	4.75649e-07
Zm00001d033150	1.95186	5.78424	1.47227	1.99484e-05	0.000921884
Zm00001d006650	49.1633	140.571	1.49121	3.03753e-12	1.10984e-09
Zm00001d038287	2.10326	6.13654	1.52548	1.1713e-06	9.76265e-05
Zm00001d003163	1.80679	5.66616	1.54363	1.41475e-05	0.000710057
Zm00001d029377	1.6763	5.31095	1.58643	5.80937e-06	0.000357727
ENSRNA049458874	2.10857	7.81137	1.61261	0.000605854	0.0126044
Zm00001d045535	14.673	46.7619	1.64089	4.87547e-15	2.8502e-12
Zm00001d043649	0.132496	0.464261	1.66932	0.00062722	0.0129222		Protein kinase superfamily protein
Zm00001d001012	1.42456	4.46303	1.68033	9.59278e-06	0.000531558
Zm00001d018117	1.75661	5.68678	1.7034	0.0036563	0.0444381
Zm00001d021882	16.484	56.9937	1.74932	2.56101e-09	5.03248e-07
Zm00001d032847	1.91807	6.42977	1.75974	2.05728e-08	3.20715e-06
ENSRNA049458846	3.24666	10.9495	1.76845	0.000886502	0.0167426
Zm00001d015918	5.57949	19.3765	1.78987	2.12233e-11	6.53007e-09
ENSRNA049458795	4.02868	13.584	1.8016	0.00309621	0.0397593
Zm00001d035963	36.3206	129.611	1.81697	1.05114e-17	8.47585e-15
ENSRNA049479518	3.70507	14.0788	1.88244	0.001996	0.0291533
ENSRNA049479370	10.0205	36.8486	1.90214	3.25072e-06	0.000226235
Zm00001d022664	4.40328	18.4149	1.90603	3.61427e-11	1.06982e-08
ENSRNA049467197	1.61004	6.74869	1.93972	0.000210119	0.00569976
Zm00001d026412	5.0353	20.2788	1.94335	3.91426e-14	1.86798e-11
ENSRNA049475307	13.2602	53.1529	1.98009	1.20705e-10	3.28206e-08
Zm00001d053824	5.31681	21.3343	1.98209	2.93129e-08	4.31103e-06
Zm00001d039472	0.47186	1.85635	2.04041	0.000306479	0.00762684
ENSRNA049479461	4.2753	18.7493	2.04563	5.07179e-06	0.000322279
ENSRNA049461747	1.8276	7.46143	2.09917	0.0010111	0.0183568
ENSRNA049479432	2.09608	8.69544	2.18934	9.77054e-05	0.00319544
Zm00001d018838	0.228027	0.992036	2.19563	0.000912447	0.0170011
ENSRNA049465410	10.0834	37.6298	2.22024	2.71458e-10	6.61884e-08
ENSRNA049465399	4.31261	15.4546	2.24446	8.48191e-08	1.06635e-05
Zm00001d046667	1.53486	6.85801	2.24902	6.195e-06	0.000375395		glutamine dumper 4
Zm00001d024772	0.642391	3.85276	2.25384	1.19443e-05	0.000629068
ENSRNA049479467	4.82211	23.1194	2.27431	6.00974e-08	7.98476e-06
ENSRNA049479424	1.31521	7.02414	2.27816	0.0035737	0.04375
Zm00001d042754	0.389924	1.84021	2.32889	0.00411559	0.0484831
Zm00001d016651	0.388827	1.95807	2.33666	0.000474116	0.0106399
Zm00001d047259	1.65572	9.99363	2.55714	1.49652e-09	3.09687e-07
Zm00001d050824	0.352255	2.23922	2.58269	2.36945e-05	0.00106348		Late embryogenesis abundant 3 (LEA3) family protein
ENSRNA049997260	1.20177	7.98939	2.69613	8.24693e-07	7.18942e-05
ENSRNA049461634	0.574607	4.00027	2.70644	0.00148701	0.0237677
Zm00001d002001	0.860744	4.25274	2.71664	5.65142e-07	5.32874e-05
ENSRNA049477485	0.881544	3.72612	2.78303	0.00377104	0.0454547
Zm00001d025229	0.142001	0.843937	2.81002	0.00015171	0.00451922
ENSRNA049475237	1.8654	10.5663	2.87461	0.00138419	0.0228425
ENSRNA049463085	0.624877	4.83623	3.05658	0.000141408	0.00425571
Zm00001d003452	1.18795	11.727	3.30746	6.01106e-19	6.38921e-16
ENSRNA049461612	0.336994	3.21728	3.53242	0.000521325	0.0114038
Zm00001d052190	0.162066	1.59764	3.54908	0.00111013	0.0195567
ENSRNA049456692	0.376103	3.29977	3.56094	0.0012541	0.0214058
Zm00001d042607	0.084818	0.893943	3.6836	0.0025134	0.0342502		DNA binding;zinc ion binding;nucleic acid binding;nucleic acid binding
ENSRNA049458986	0.846746	6.10298	3.69027	0.000263416	0.00675407
ENSRNA049458957	0.373657	3.18155	3.71877	0.00206587	0.0298383
ENSRNA049997555	0.320329	4.47613	3.72485	0.000326168	0.00796148
Zm00001d016098	0.147904	1.80179	3.77069	2.7035e-09	5.22469e-07
Zm00001d042063	0.0533965	0.927095	4.07518	0.000252082	0.00652066
Zm00001d020743	0.007918	0.233653	4.50136	0.000165892	0.00483693		PATATIN-like protein 4
Zm00001d033924	0.026832	0.447404	5.4261	0.00304089	0.0391784
Zm00001d020120	0.028168	1.00766	5.65408	8.99618e-06	0.000504476		Phototropic-responsive NPH3 family protein
Zm00001d036721	0	0.672517	6.41186	0.000115747	0.00363305
Zm00001d027041	0.0634225	0.622105	7.17004	6.34531e-05	0.00231044
Zm00001d051709	0.0341815	8.93095	9.04259	1.44408e-17	1.12561e-14

## Sheet: Table S5
Table S5. Detailed information of GO term (GO:0016570) involved in histone modifications.
Gene_ID	maize_function	Arabidopsis_function
Zm00001d029860	3-hydroxyisobutyryl-CoA hydrolase-like protein 2 mitochondrial	ATP-dependent caseinolytic (Clp) protease/crotonase family protein
Zm00001d026300	ago2b;argonaute2b	Argonaute family protein
Zm00001d039355	atx4;arabidopsis trithorax homolog4	SET domain protein 16
Zm00001d001945	Auxin response factor 4	Transcriptional factor B3 family protein / auxin-responsive factor AUX/IAA-related
Zm00001d021636	binding;calmodulin binding	binding;calmodulin binding
Zm00001d044672	cdc3 - cell division control protein homolog3	cyclin-dependent kinase B1
Zm00001d023283	cell division cycle 45	cell division cycle 45
Zm00001d004154	Cleavage and polyadenylation specificity factor subunit 1	cleavage and polyadenylation specificity factor 160
Zm00001d044581	Condensin complex subunit 2	condensin complex subunit
Zm00001d027329	DNA (cytosine-5)-methyltransferase DRM2	domains rearranged methyltransferase 2
Zm00001d032632	DNA ligase	DNA ligase 1
Zm00001d042713	DNA polymerase alpha catalytic subunit	DNA-directed DNA polymerases
Zm00001d053070	DNA polymerase delta catalytic subunit	DNA binding;DNA-directed DNA polymerases
Zm00001d016581	DNA polymerase epsilon catalytic subunit A	DNA polymerase epsilon catalytic subunit
Zm00001d027801	DNA topoisomerase 3-alpha	topoisomerase 3alpha
Zm00001d031118	Expressed protein	nuclear DNA replication related protein
Zm00001d029051	Expressed protein	Protein of unknown function (DUF3133)
Zm00001d041268	Expressed protein	SKA3 (SPINDLE AND KINETOCHORE?ASSOCIATED 3)
Zm00001d006780	hda109;histone deacetylase	histone deacetylase 5
Zm00001d032029	HEC/Ndc80p family protein	kinetochore protein
Zm00001d054003	Histone acetyltransferase HAC1	histone acetyltransferase of the CBP family 1
Zm00001d016381	Histone deacetylase	histone deacetylase 1
Zm00001d050244	Histone deacetylation protein Rxt3
Zm00001d019907	Histone-lysine N-methyltransferase ATX2	trithorax-like protein 2
Zm00001d006323	Histone-lysine N-methyltransferase ATX4	trithorax-like protein 2
Zm00001d024225	Histone-lysine N-methyltransferase ATXR3	SET domain protein 2
Zm00001d006306	hmg103-HMG-transcription factor 3	NFD2 (NUCLEOSOME/CHROMATIN ASSEMBLY FACTOR GROUP D 2)
Zm00001d021433	hmg103-HMG-transcription factor 3	NFD2 (NUCLEOSOME/CHROMATIN ASSEMBLY FACTOR GROUP D 2)
Zm00001d020851	Inner centromere protein ARK-binding region	Encodes a plant ortholog of the inner centromere protein (INCENP)
Zm00001d026291	met2;DNA methyl transferase2	chromomethylase 3
Zm00001d002330	met5;DNA methyl transferase5	chromomethylase 3
Zm00001d018976	met8;DNA methyl transferase8	methyltransferase 1
Zm00001d022028	mus1;MutS homolog1: DNA mismatch repair protein MSH2	Encodes a DNA mismatch repair homolog of human MutS gene, MSH6
Zm00001d039596	mus2;MutS homolog2: DNA mismatch repair protein MSH7	MUTS homolog 7
Zm00001d044281	mybr134-MYB-related-transcription factor 134	Encodes a nuclear localized protein of unknown function that interacts with components of the NuA4 histone acetyltransferase complex
Zm00001d022338	Phosphatidylinositol 3- and 4-kinase family protein with FAT domain	Phosphatidylinositol 3- and 4-kinase family protein with FAT domain
Zm00001d017101	Protein binding protein	BTB and TAZ domain protein 1
Zm00001d038667	Protein BREAST CANCER SUSCEPTIBILITY 1 homolog	breast cancer susceptibility1
Zm00001d043093	Protein MOR1 (MICROTUBULE ORGANIZATION 1)	ARM repeat superfamily protein
Zm00001d012525	Protein MOR1 (MICROTUBULE ORGANIZATION 1)	ARM repeat superfamily protein
Zm00001d031009	Protein tesmin/TSO1-like CXC 2	TESMIN/TSO1-like CXC 2
Zm00001d009312	Putative chromatin-remodeling factor family	chromatin-remodeling protein 11
Zm00001d035764	Putative RING finger U-box domain family protein	Zinc finger (C3HC4-type RING finger) family protein
Zm00001d028210	Replication protein A 70 kDa DNA-binding subunit B	RPA70-kDa subunit B
Zm00001d003040	RING-type E3 ubiquitin transferase BRCA1	breast cancer associated RING 1
Zm00001d032343	sdg103;SET domain group 103	Encodes a SU(VAR)3-9 homolog, a methyltransferase involved in histone methylation
Zm00001d049457	sdg108;histone-lysine N-methyltransferase ATXR3	SET domain protein 2
Zm00001d052143	Separase	homolog of separase
Zm00001d042131	Serine/threonine-protein kinase TIO	Protein kinase family protein with ARM repeat domain
Zm00001d038583	Structural maintenance of chromosomes protein	structural maintenance of chromosome 3
Zm00001d042468	Structural maintenance of chromosomes protein 2-2	structural maintenance of chromosomes 2
Zm00001d015245	SUPPRESSOR OF AUXIN RESISTANCE1	SUPPRESSOR OF AUXIN RESISTANCE1
Zm00001d033158	Transcription factor jumonji (jmjC) domain-containing protein	transcription factor jumonji (jmjC) domain-containing protein
Zm00001d037729	UNE1	Plant protein of unknown function (DUF641)
Zm00001d053998	wee1; Protein tyrosine and serine/threonine kinase	WEE1 kinase homolog
Zm00001d043434	Zinc finger CCCH domain-containing protein 19	DNA binding;zinc ion binding;nucleic acid binding;nucleic acid binding
Zm00001d027334	Zinc finger CCCH domain-containing protein 19	nucleic acid binding;zinc ion binding;DNA binding

## Sheet: Table S6
Table S6. List of genes with H3K9Ac levels in zmnal1a mutants compared to wild types.
Gene_ID	start	end	width	strand	Conc	Conc_WT	Conc_zmnal1a-1	Fold	p.value	FDR
Zm00001d043826	211031833	211032390	558	*	5.35	6.28	1.94	-4.35	7.11e-14	6.71e-12
Zm00001d043827	211031833	211032390	558	*	5.35	6.28	1.94	-4.35	7.11e-14	6.71e-12
Zm00001d003452	44831061	44831769	709	*	6.11	7.03	2.9	-4.13	3.04e-21	4.27e-19
Zm00001d043246	193125811	193126823	1013	*	5.72	6.57	3.39	-3.17	4.24e-14	4.08e-12
Zm00001d043247	193125811	193126823	1013	*	5.72	6.57	3.39	-3.17	4.24e-14	4.08e-12
Zm00001d022346	175959241	175960015	775	*	7.42	8.26	5.23	-3.03	3.89e-42	7.54e-40
Zm00001d022347	175959241	175960015	775	*	7.42	8.26	5.23	-3.03	3.89e-42	7.54e-40
Zm00001d007433	231616861	231617316	456	*	6.3	7.07	4.56	-2.5	2.37e-16	2.69e-14
Zm00001d006646	213345760	213346859	1100	*	7.65	8.35	6.24	-2.12	1.06e-27	1.75e-25
Zm00001d006647	213345760	213346859	1100	*	7.65	8.35	6.24	-2.12	1.06e-27	1.75e-25
Zm00001d011687	158773347	158774186	840	*	6.45	7.12	5.15	-1.98	1.04e-12	8.67e-11
Zm00001d046755	104447772	104449622	1851	*	7.28	7.94	6.02	-1.92	2.81e-20	3.8e-18
Zm00001d053995	244812135	244813106	972	*	7.09	7.74	5.87	-1.87	7.65e-17	8.9e-15
Zm00001d002867	25029237	25031196	1960	*	7.52	8.16	6.35	-1.81	4.16e-21	5.72e-19
Zm00001d033050	248529868	248530611	744	*	5.59	6.23	4.42	-1.81	1.47e-06	3.96e-05
Zm00001d006467	209135222	209135798	577	*	5.6	6.23	4.46	-1.78	1.93e-06	5.01e-05
Zm00001d051798	169932024	169932836	813	*	6.26	6.86	5.19	-1.67	7.69e-08	2.96e-06
Zm00001d039661	10956019	10956720	702	*	5.82	6.43	4.75	-1.67	1.46e-06	3.95e-05
Zm00001d006591	211745625	211746365	741	*	5.55	6.14	4.56	-1.57	3.85e-05	0.00063
Zm00001d010410	113393382	113394348	967	*	6.35	6.93	5.37	-1.56	5.88e-08	2.34e-06
Zm00001d018441	220903141	220904369	1229	*	6.23	6.81	5.25	-1.55	7.8e-08	3e-06
Zm00001d025326	114254925	114255359	435	*	5.2	5.78	4.23	-1.54	0.000498	0.0048
Zm00001d042302	159923569	159924353	785	*	6	6.57	5.04	-1.53	1.69e-06	4.49e-05
Zm00001d002134	6449070	6450136	1067	*	5.52	6.08	4.57	-1.51	5.93e-05	0.000897
Zm00001d002135	6449070	6450136	1067	*	5.52	6.08	4.57	-1.51	5.93e-05	0.000897
Zm00001d037092	111882746	111883214	469	*	5.53	6.09	4.59	-1.5	9.87e-05	0.00134
Zm00001d022928	227506079	227506873	795	*	5.79	6.35	4.88	-1.47	1.45e-05	0.000278
Zm00001d012499	175520843	175521789	947	*	7.38	7.93	6.47	-1.45	4.58e-14	4.39e-12
Zm00001d012500	175520843	175521789	947	*	7.38	7.93	6.47	-1.45	4.58e-14	4.39e-12
Zm00001d024440	70866181	70866949	769	*	6.01	6.56	5.11	-1.45	4.66e-06	0.000106
Zm00001d024441	70866181	70866949	769	*	6.01	6.56	5.11	-1.45	4.66e-06	0.000106
Zm00001d051015	137041985	137042857	873	*	5.35	5.9	4.46	-1.44	0.000307	0.00331
Zm00001d034702	300265114	300266170	1057	*	6.12	6.67	5.23	-1.43	1.63e-06	4.34e-05
Zm00001d023710	16559998	16560817	820	*	5.22	5.76	4.33	-1.43	0.000599	0.0055
Zm00001d006861	218047785	218048838	1054	*	6.34	6.89	5.46	-1.42	0.0101	0.0427
Zm00001d039786	14617860	14618668	809	*	6.46	7	5.58	-1.41	2.62e-07	8.83e-06
Zm00001d012161	169185626	169186460	835	*	5.59	6.13	4.72	-1.41	0.000141	0.00181
Zm00001d041760	136290149	136290654	506	*	5.2	5.74	4.33	-1.41	0.000689	0.00611
Zm00001d032605	231867496	231868197	702	*	6.37	6.91	5.51	-1.4	3.26e-07	1.07e-05
Zm00001d012429	174360136	174361085	950	*	5.45	5.99	4.58	-1.4	0.000267	0.00298
Zm00001d012430	174360136	174361085	950	*	5.45	5.99	4.58	-1.4	0.000267	0.00298
Zm00001d001472	163943791	163944700	910	*	5.56	6.1	4.7	-1.4	0.000401	0.00407
Zm00001d033286	257622418	257624863	2446	*	7.98	8.51	7.12	-1.39	9.74e-19	1.23e-16
Zm00001d005178	162536907	162538069	1163	*	7.02	7.55	6.16	-1.39	2.37e-10	1.44e-08
Zm00001d035978	64146527	64146978	452	*	6.31	6.84	5.45	-1.39	5.49e-06	0.000122
Zm00001d026578	148268857	148269953	1097	*	6.24	6.76	5.4	-1.36	1.96e-06	5.06e-05
Zm00001d003117	32787292	32788156	865	*	6	6.53	5.17	-1.36	1.67e-05	0.000313
Zm00001d003118	32787292	32788156	865	*	6	6.53	5.17	-1.36	1.67e-05	0.000313
[truncated: 6,781 more rows]

## Sheet: Table S7
Table S7. Primers used in this study.
[truncated: 164 more rows]
