# Supplementary material for: A Trypsin‐Like Serine Protease ZmNAL1a Fine‐Tunes Maize Floral Transition and Flowering Time
Source: Adv Sci (Weinh). 2026 Jan 4;13(10):e14635. doi: 10.1002/advs.202514635 (PMC12915138; doi:10.1002/advs.202514635)
Supplement: Supplementary file 4 — Supporting File 4: advs73613‐sup‐0004‐Data.zip. [file ADVS-13-e14635-s003.zip]

Archive with 2 entries (1 files):
- advs73613-sup-0004-Data/
- advs73613-sup-0004-Data/Source data-R3.xlsx
