# Supplementary material for: A Trypsin‐Like Serine Protease ZmNAL1a Fine‐Tunes Maize Floral Transition and Flowering Time
Source: Adv Sci (Weinh). 2026 Jan 4;13(10):e14635. doi: 10.1002/advs.202514635 (PMC12915138; doi:10.1002/advs.202514635)
Supplement: Supplementary file 4 — Supporting File 4: advs73613‐sup‐0004‐Data.zip. [file ADVS-13-e14635-s003.zip › advs73613-sup-0004-Data/Source data-R3.xlsx]

## Sheet: Fig.1
Fig. 1c Leaf width (cm)						Fig. 1d Total leaf number						Fig. 1e Days-to-tasseling (days)						Fig. 1f Days-to-anthesis (days)
WT	zmnal1b-1	zmnal1a-1	zmnal1a-1;zmnal1b-1			WT	zmnal1b-1	zmnal1a-1	zmnal1a-1;zmnal1b-1			WT	zmnal1b-1	zmnal1a-1	zmnal1a-1;zmnal1b-1			WT	zmnal1b-1	zmnal1a-1	zmnal1a-1;zmnal1b-1
9.1	8.1	8.2	8.1			17	17	19	18			68	68	77	76			73	71	82	80
7.8	9.3	8.7	7.3			18	17	19	19			75	68	73	70			79	71	75	73
8.1	9.8	6.3	7.9			17	17	18	19			73	72	77	73			77	74	80	77
8.5	8.8	7.7	8			17	17	17	18			71	67	77	74			75	70	80	79
10	9.5	8.1	7.8			16	18	18	19			69	67	79	74			73	70	83	78
9.5	9.7	8.9	7.8			16	18	17	20			69	66	73	72			72	69	75	75
8.8	9.5	7.8	8.2			17	17	19	18			68	67	74	74			72	71	79	77
8.9	9.9	8.5	7.3			17	17	18	18			70	71	77	76			73	74	79	79
8.5	9.3	9.2	7.5			16	17	18	19			72	72	70	73			75	74	74	77
7	9.9	9	7.6			16	17	18	19			68	68	75	73			72	72	76	75
8.3	10.2	8.4	8.1			17	18	19	19			68	68	72	73			71	73	75	76
9.6	9.3	7.2	8.3			18	17	18	19			69	67	74	75			73	69	77	78
8.1	9.8	7.7	9.3			18	16	17	19			71	71	71	72			74	74	74	75
9.9	9.4	8.6	8.4			16	16	18	18			68	67	73	75			70	70	75	77
9.8	9.8	8.7	8.4			18	16	18	19			67	67	71	73			70	69	75	76
9.6	10.4	8.5	8.1			18	16		18			68	73	69	75			70	76	73	79
10.8	9.4	7.2	8			16	17					69	68	71	77			72	70	74	81
10.2	10	10.5	8			17	18					70	67	69	75			73	71	72	79
10	9.1	6.1	8.2			17	16					67	70	69	69			70	73	72	73
9.6	8.6	8.8	8.3			16	18					69	71	77	79			71	74	82	83
10.7	8.1	10.1	8.5			16	18					67	66	69	72			70	79	73	74
9	7.3	6.5	8			17	18					72	66	70	71			74		74	74
8.8		9.4	8.3			17	17					69		74	78			72		77	82
8.7		10	8.4			16	17					67		77	72			79		79	75
		8	8.1				17							74	72					76	74
		8.5					17							80	71					82	74
		7.6					18							74	78					77	81
		8.3												78	78					82	82
		7.2												75	73					77	77
		8.9												75	78					77
		8.4												75	73					77
		9.8												68
		7.3												73
		9.1												77
Fig. 1h SAM height (um)
14d			16d			18d			20d			22d			24d			26d			28d
WT	zmnal1a-1		WT	zmnal1a-1		WT	zmnal1a-1		WT	zmnal1a-1		WT	zmnal1a-1		WT	zmnal1a-1		WT	zmnal1a-1		WT	zmnal1a-1
116.25	101.003		124.044	109.435		111.383	124.993		138.748	128.571		210.685	157.864		278.545	196.811		581.397	179.459		585.869	207.946
106.368	108.527		107.35	122.138		114.073	111.623		131.429	125.722		184.517	159.523		269.316	181.715		427.913	199.721		586.556	261.727
108.815	107.507		135.889	111.066		121.256	114.52		140.595	134.524		205.764	174.141		319.924	200.25		517.443	162.687		654.077	189.385
110.113	108.75		118.495	111.174		133.843	102.793		146.976	138.94		170.919	136.182		318.017	168.596		484.884	186.364		612.459	295.052
111.242	106.257		126.991	98.081		117.965	110.853		132.272	122.863		178.777	155.278		297.349	180.051		638.745	171.354		591.772	179.192
115.631	127.5		120.345	113.022		120.578	126.887		142.98	125.714		204.709	133.539		320.459	206.002		458.809	202.989		605.894	186.373
100	121.462		92.825	120.288		115.505	115.892		148.578	130.77		187.722	150.833		315.542	201.838		594.192	178.571		708.077	197.946
111.65	112.305		131.86	103.649		125.1	105.318		148.186	140.889		179.652	161.957		282.661	170		661.509	207.281		778.396	197.946
117.965						130.504			131.46	138.578			131.091		298.137			481.398	185.248		790.333	167.712
123.725						123.927			135.714	136.576					336.841				191.429			232.949
112.812						120.071			162.857						302.108				175.22
						138.756													202.751
						123.339
						115.193

## Sheet: Fig.2
Fig. 2e
12d			14d			16d			18d			20d			22d			24d			26d			28d
SAM height(um)	SAM area with ZmNAL1a-GFP signals(%)		SAM height(um)	SAM area with ZmNAL1a-GFP signals(%)		SAM height(um)	SAM area with ZmNAL1a-GFP signals(%)		SAM height(um)	SAM area with ZmNAL1a-GFP signals(%)		SAM height(um)	SAM area with ZmNAL1a-GFP signals(%)		SAM height(um)	SAM area with ZmNAL1a-GFP signals(%)		SAM height(um)	SAM area with ZmNAL1a-GFP signals(%)		SAM height(um)	SAM area with ZmNAL1a-GFP signals(%)		SAM height(um)	SAM area with ZmNAL1a-GFP signals(%)
93.284	0		101.497	0		121.062	0.3909		127.8	0.4059		138.624	0.5289		151.64	0.5855		186.688	0.7537		248.148	0.612		497.442	0.8513
98.99	0		106.969	0.1179		126.132	0.3737		128.264	0.4383		141.216	0.4405		164.596	0.7361		204.431	0.6488		248.362	0.7468		506.418	0.9617
101.231	0.2473		113.049	0.2318		127.071	0.3006		130.181	0.3765		148.779	0.4205		167.012	0.3764		205.431	0.7836		303.993	0.8896		555.611	1
106.191	0		113.649	0.2943		134.268	0.3706		138.701	0.4709		151.389	0.422		169.041	0.3699		206.409	0.5694		309.981	0.7805
106.487	0.3394		115.472	0		134.974	0.4238		140.877	0.3469		156.764	0.229		174.264	0.4266		210.388	0.7797		376.786	0.9644
111.521	0		118.44	0		136.673	0.335		153.031	0.2727		165.988	0.3677		176.64	0.2685		213.848	0.8135
112.663	0		123.312	0.1423					157.63	0.2963		166.522	0.3987		190.43	0.59		216.151	0.8248
113.921	0		124.057	0.0639					163.084	0.3042		174.213	0.2542		191.668	0.5111		218.536	0.5607
															194.736	0.5184		224.447	0.7181
															196.274	0.5866		231.66	0.7493
															198.641	0.5701
															211.925	0.616

## Sheet: Fig.3
Fig. 3d
pixeis	GFP	Aniline blue
0	1	2
1	1.612	2
2	1.904	4.136
3	3.449	11.36
4	3.91	29.78
5	4	75.739
6	4.258	167.534
7	4.465	191.932
8	4	176.385
9	4	182.234
10	3.989	225.762
11	4	232.623
12	4	235.43
13	4	237.783
14	4	240.254
15	4.183	244.3
16	4.795	245.209
17	4.965	233.276
18	4.767	202.642
19	4	125.907
20	4	77.434
21	2.964	22.625
22	2	6.479
23	1.748	1.748
24	1.007	1.007
25	1	0.696
26	1	0.037
27	1	0
28	1.282	0
29	2.506	0
30	2.542	0.365
31	2.977	0.977
32	3	1
33	3	1.376
34	3	4.538
35	3	40.025
36	3	84.137
37	3	130.241
38	3	167.602
39	3	213.157
40	3.425	211.199
41	5.004	200.899
42	7.052	132.001
43	9.485	61.386
44	12.601	33.853
45	14.164	13.498
46	26.248	10.638
47	38.971	5.51
48	53.028	4.159
49	62.344	4.935
50	75.178	6.821
51	85.202	3.252
52	102.58	1.959
53	109.373	2.057
54	110.165	2
55	114.66	2.745
56	112.193	2.237
57	118.019	1.278
58	124.786	1
59	139.311	1
60	154.349	1
61	164.9	1
62	169.126	2.007
63	163.9	8.944
64	164.233	17.853
65	160.186	37.623
66	159.181	114.046
67	146.77	191.097
68	136.621	233.081
69	113.47	238.827
70	95.353	224.237
71	68.4	182.329
72	47.379	87.136
73	34.338	35.083
74	33.527	23.524
75	36.486	5.52
76	44.283	1.414
77	58.879	1
78	89.138	3.047
79	138.068	4.283
80	173.659	5.34
81	209.875	12.34
82	227.384	36.118
83	238.82	76.186
84	241.208	59.457
85	239.674	16.938
86	226.068	4.123
87	184.282	4.118
88	132.653	27.168
89	84.641	30.499
90	50.251	33.626
91	28.025	27.963
92	19.906	19.946
93	18.014	33.147
94	17.729	104.329
95	18.142	159.729
96	19.795	202.361
97	23.504	215.007
98	28.789	215.331
99	41.925	185.503
100	48.612	102.192
101	54.444	21.94
102	59.877	7.843
103	66.44	3.108
104	65.512	2
105	68.009	2.59
106	62.655	3.878
107	57.393	2.832
108	49.271	2
109	34.7	2.6
110	23.47	4.893
111	16.436	5.598
112	9.398	4.723
113	6.486	3.014
114	5.072	3.622
115	3.657	3.046
116	3	3.628
117	3	6.298
118	3.023	14.01
119	3.812	28.304
120	4	64.648
121	4.828	107.896
122	6.242	178.489
123	7.136	231.774
124	10.252	236.071
125	14.962	208.729
126	19.495	101.745
127	25.185	52.348
128	28.036	14.708
129	25.997	3.458
130	22.991	1.594
131	21.715	1.873
132	24.323	3.662
133	39.81	10.331
134	75.366	36.212
135	128.399	60.728
136	176.65	45.506
137	218.536	31.435
138	241.909	4.379
139	249.139	3.182
140	249.537	2.82
141	248.078	2.812
142	243.902	2.599
143	221.719	2.033
144	183.793	2.416
145	127.347	2.573
146	74.796	1.651
147	39.052	0.041
148	26.582	0
149	19.605	0.814
150	16.49	2.508
151	14.94	4.039
152	13.224	3.55
153	11.791	1.721
154	10.355	0.956
155	11.87	1
156	15.851	1
157	30.215	2.985
158	60.75	4.975
159	107.222	4.875
160	160.145	2.563
161	228.447	2.16
162	235.404	2.616
163	241.907	3.003
164	241.45	2.983
165	227.985	4.68
166	210.832	8.608
167	150.953	30.944
168	89.751	57.535
169	45.389	92.861
170	26.269	106.55
171	20.866	100.787
172	20.652	59.545
173	21.456	21.079
174	27.943	6.12
175	48.247	2.346
176	83.277	2.829
177	125.347	2.913
178	167.737	2.352
179	190.165	0.571
180	184.914	0
181	161.566	0
182	125.725	0
183	94.247	0
184	72.619	0.244
185	65.377	0.377
186	84.888	0.444
187	135.675	1.314
188	199.059	1.69
189	236.838	2.348
190	246.276	2.966
191	250.321	2.45
192	253.115	1.935
193	253.21	1.42
194	252.906	1.143
195	252.876	0.885
196	252.107	0
197	230.381	0
198	160.497	0
199	81.808	0
200	38.495	0
201	21.253	0.04
202	12.931	0
203	9.702	0.217
204	7.996	0.339
205	6.024	1.253
206	4.599	2.161
207	2.758	3
208	0.017	3
209	0.072	3
210	0	3
211	1.339	2.731
212	1.739	2.437
213	1.556	2.31
214	1.073	2.775
215	1	2.206
216	1.181	2.325
217	1	2.03
218	1	1.299
219	0.854	0.049
220	1.94	0.76
221	13.446	1
222	35.99	1.411
223	95.404	1.594
224	160.205	1.908
225	219.1	1.325
226	235.939	2.037
227	234.397	4.25
228	211.211	3.68
229	165.227	1.87
230	119.851	1.47
231	77.402	2.641
232	36.615	2.284
233	12.892	1.765
234	5.216	1.241
235	3.205	1.247
236	3.3	2.2
237	4	3
238	3.091	2.768
239	0.788	2.061
240	0	2.967
241	0	10.978
242	0	26.701
243	0	34.714
244	0	42.969
245	0	83.699
246	0	82.078
247	0	92.515
248	0	68.643
249	0	47.441
250	0	38.92
251	0	38.026
252	0	42.565
253	0	32.679
254	0	6.818
255	0.026	4.059
256	0.932	7.674
257	2.412	26.024
258	2.703	48.607
259	4.94	75.331
260	8.111	94.861
261	18.365	104.88
262	30.864	102.73
263	44.6	74.772
264	57.171	37.561
265	70.871	31.469
266	66.847	35.687
267	63.231	34.329
268	53.891	57.331
269	35.544	67.256
270	26.002	43.071
271	13.913	71.981
272	4.141	85.921
273	1.706	84.033
274	0.722	84.595
275	0.022	38.544
276	0	16.012
277	0.039	4.752
278	0.776	2.08
279	1	1.4
280	1.757	1.976
281	2	2.646
282	1.928	3.928
283	1.142	3.129
284	1	2.577
285	1.074	2.65
286	1.852	2.889
287	2.392	3.53
288	2.012	4.006
289	2.863	3.712
290	1.749	7.173
291	1.122	22.046
292	0.494	72.962
293	0	154.54
294	0	170.227
295	0	137.276
296	0	85.799
297	0	29.316
298	0	8.473
299	0	2.35
300	0	2.06
301	0	1.137
302	0	1.089
303	0	1.137
304	0	1.036
305	0	1.664
306	0	2.291
307	0	2.203
308	0	2.298
309	0	3.083
310	0.546	4.837
311	0.976	6.075
312	1	5.834
313	1.294	5.817
314	1.412	5.609
315	1.808	5.109
316	2.559	4.131
317	2.751	2.513
318	2.975	1.697
319	4.512	1.934
320	9.184	2.657
321	21.357	3.32
322	46.046	2.27
323	91	1
324	133.579	1.521
325	149.242	2.232
326	129.756	1.801
327	93.868	1.964
328	66.126	1.208
329	39.232	0.458
330	25.498	0.81
331	17.676	2.806
332	10.256	13.878
333	3.03	31.229
334	3	56.571
335	2.87	150.956
336	1.663	182.444
337	1	155.757
338	0.541	68.992
339	0	26.008
340	0	15.471
341	0	8.683
342	0.428	9.237
343	1.166	15.056
344	2.323	22.491
345	4.871	32.592
346	7.784	42.848
347	11.635	49.328
348	14.87	71.318
349	17.897	97.79
350	23.51	103.815
351	29.492	84.039
352	34.539	61.823
353	36	63.2
354	33.55	84
355	25.85	72.45
356	18.6	51
357	12.85	53.45
358	5.95	58.35
359	3.3	44.65
360	2	14.85
361	2.35	6.55
362	3	2
363	2.65	1.65
364	1.3	1
365	0	1.35
366	0	2
367	0	2
368	0	1.65
369	0	1
370	0	0.65
371	0	0
372	0	0.35
373	0	1
374	0	1

## Sheet: Fig.6
Fig. 6e Days-to-tasseling (days)				Fig. 6f Days-to-anthesis (days)				Fig. 6g
WT	CR-zmerebp147-1	CR-zmerebp147-2		WT	CR-zmerebp147-1	CR-zmerebp147-2			DLF1	ZAG6	ZmSPL13	ZFL1
69	66	66		72	70	70		WT	0.948079	1	1.17231	1.07453
73	70	67		74	73	70		WT	1	1.04559	1	1
69	68	66		72	72	70		WT	1.14162	0.776025	0.810436	0.758247
69	66	69		72	70	73		CR-zmerebp147	1.63188	1.70952	8.11185	2.27855
69	66	69		71	70	72		CR-zmerebp147	1.54857	1.70243	6.71626	1.72156
69	66	69		71	70	72		CR-zmerebp147	2.13249	1.89559	7.32461	1.68375
68	70	67		74	73	71
68	65	70		70	68	73
69	66	67		73	71	71
73	70	67		70	73	70
69	70	68		75	70	72
69	68	67		72	71	72
68	66	69		71	70	72
73	68	68		72	72	72
71	69	71		76	71	73
72	66	68		74	70	71
68	66	68		74	70	72
69		70		74		71
69		68		71		72
73		70		71		73
71		70		73		70
71		70		75		72
68		67		73		69
70				74
Fig. 6h
pDLF1:LUC/REN			pZAG6:LUC/REN			pZmSPL13:LUC/REN			pZFL1:LUC/REN
Control	ZmEREBP147		Control	ZmEREBP147		Control	ZmEREBP147		Control	ZmEREBP147
0.0154848	0.0130528		0.11475	0.0206154		0.0143	0.01125		0.109	0.0405
0.0175357	0.0130234		0.115825	0.0201667		0.0121053	0.0104828		0.128631	0.062462
0.0195	0.00984991		0.113644	0.0200769		0.0144318	0.0119677		0.1046	0.058786

## Sheet: Extended Data Fig.6
Extended Data Fig. 6a Leaf length (cm)						Extended Data Fig. 6b Number of internode						Fig. 6c Plant height (cm)
WT	zmnal1b-1	zmnal1a-1	zmnal1a-1;zmnal1b-1			WT	zmnal1b-1	zmnal1a-1	zmnal1a-1;zmnal1b-1			WT	zmnal1b-1	zmnal1a-1	zmnal1a-1;zmnal1b-1
59.4	56.5	63	63.5			16	16	18	17			149	142	156	133
55	55	60	57			17	16	18	18			130	158	144	153
50	55.5	56.2	60.5			16	16	17	18			138	144	134	165
60	54.7	61	61.8			16	16	16	17			151	170	133	154
58	64.2	58	61			15	17	17	18			164	161	162	161
63.5	60.5	50	60			15	17	16	19			181	171	158	162
59	67.5	60.5	59.8			16	16	18	17			161	157	136	137
58.8	69.6	59.4	61.5			16	16	17	17			162	166	157	130
62.8	61.2	53	61			15	16	17	18			154	180	167	152
59	58.5	56	58.2			15	16	17	18			160	173	180	152
62.4	63	61.3	59			16	17	18	18			182	180	171	162
57.5	59.5	55	57.8			17	16	17	18			164	178	155	161
53.1	57	58.8	62.4			17	15	16	18			174	180	162	162
56	63	58	61			15	15	17	17			171	160	159	150
61	66.1	57.8	59.2			17	15	17	18			170	177	154	154
67.4	57	60	65.1			17	15		17			185	166	176	144
64.7	62.2	57.6	64.1			15	16					180	173	143	139
58	66.5	61	65			16	17					175	139	164	154
57	70.5	67.1	60.4			16	15					167	174	136	166
64	60	60	58.5			15	17					170	165	169	134
61.5	59	64.7	60.5			15	17					166	132	176	166
65.5		62.5	62.2			16	17					182	143	168	161
53.6		70	57.5			16	16					155	170	191	137
56.5		64.8	65.7			15	16							188	170
		57.5	59.1				16							160	160
		64.8					16							166	173
		58.8					17							156	140
		62												166	145
		64.7												175
		60.3												162
		55.5												170
		59.1												186
		59.5												166
		52												125
														166
Extended Data Fig. 6d Ear height (cm)						Extended Data Fig. 6e Ear length (cm)						Extended Data Fig. 6f Kernel number per row
WT	zmnal1b-1	zmnal1a-1	zmnal1a-1;zmnal1b-1			WT	zmnal1b-1	zmnal1a-1	zmnal1a-1;zmnal1b-1			WT	zmnal1b-1	zmnal1a-1	zmnal1a-1;zmnal1b-1
57	65	56	43			13.8	12	10.6	12.7			24	24	22	28
53	51	58	54			14	11	12.5	12.3			27	23	20	27
64	51	66	65			12.3	13.5	11.8	13.5			24	25	22	25
56	77	45	63			12	12.6	13.6	13.4			22	25	26	26
70	65	73	70			11.2	14.5	14.5	11.5			21	25	25	26
78	60	60	54			11.8	12.7	14.2	12			22	22	30	26
67	61	45	50			14	13.5	12.8	11.8			26	25	26	24
60	55	58	50			14	13.7	11.7	11			25	26	25	24
51	60	84	48			14.8	14.8	12.5	10.5			28	25	24	22
57	75	90	62			12.3	13	13.7	12.6			22	23	25	27
85	86	70	68			13.7	13.8	10.3	12.8			26	30	20	27
62	70	56	66			12.3	13.7	13.8	11.4			22	25	25	22
73	78	60	72			13	13.2	14.2	12.5			25	25	28	22
66	62	62	54				12.3	14	12.3				20	24	24
62	76	59	60				10.2	10.3	13.7				17	23	25
80	62	75	42					13.5	13.5				19	23	26
82	75	54	54					11.6	13.8					22	27
85	55	66	50					13.3	12					26	22
65	50	72	50					13	11.3					28	22
63	75	69	70					13.7	14.2					25	26
58		74	62						13.2						29
87		79	48
58		90	75
		70	70
		85	75
		70	46
		65	68
		71
		73
		77
		94
		67
		52
		82

## Sheet: Extended Data Fig.7
Extended Data Fig. 7b Days-to-tasseling (days)						Extended Data Fig. 7c Days-to-anthesis (days)						Extended Data Fig. 7d Days-to-silking (days)
WT	zmnal1a-1	zmnal1a-2				WT	zmnal1a-1	zmnal1a-2				WT	zmnal1a-1	zmnal1a-2
73	73	71				75	76	73				77	77	77
74	77	71				77	79	74				78	80	77
69	78	72				72	81	76				74	82	77
69	76	75				73	77	77				75	79	78
71	75	77				73	76	78				76	77	80
71	76	77				73	78	79				78	80	80
72	72	77				76	76	79				78	77	81
72	71	77				75	76	79				77	77	80
69	76	79				73	78	83				77	79	84
71	77	76				73	78	77				77	79	80
71	78	71				73	80	74				76	80	76
72	72	73				74	75	76				77	77	77
74	72	74				81	75	77				79	77	78
72	72	75				76	75	77				77	77	79
73	71	77				76	74	80				77	77	83
69	72	75				71	76	77				74	77	79
70	70	77				73	73	81				75	77	82
75	69	77				77	73	81				78	77	81
71	77	77				74	78	81				77	76	84
69	72	77				72	74	80				76	80	81
72	72	68				73	76	71				77	77	73
71	73	71				74	76	73				77	77	74
77	70	73				79	76	75				82	77	77
77	69	71				79	76	74				80	76	75
71	69	69				75	73	72				77	77	74
75	73	71				76	73	75				79	74	77
71	79	75				73	74	77				76	75	78
77	82	74				79	74	76				71	77	77
76	78	72				77	84	74				78	83	77
73	78	77				76	80	78				77	85	81
74	81	74				76	81	76				77	82	77
74	71	77				76	82	78				77	84	79
70	73	76				73	75	78				76	84	80
71	73	79				74	77	80				76	77	82
72	74	72				74	77	74				77	77	77
77	74	74				75	77	77				76	78	78
73	71	75				76	77	76				76	78	78
75	76	77				76	74	79				78	78	80
69	77	74				73	77	75				76	76	77
77	72	72				79	79	74				80	78	77
73	72	74				80	76	75				72	79	77
67	73	74				70	76	77				73	77	78
69	73	70				71	74	73				72	77	75
69	73	73				71	77	76				72	77	77
68	73	73				70	77	76				69	78	77
67	77	76				69	77	77				72	78	78
68	77	78				70	79	80				76	78	83
71	77	76				74	79	77				76	81	78
71	74	76				74	80	77				77	81	78
74	74	70				76	77	73				78	82	76
74	77					77	77					75	78
69	77					73	78					77	78
72	78					76	80					77	79
72	76					76	80					71	82
68	76					70	78					76	81
71	77					74	78					72	79
68	71					70	78					74	81
69	77					72	74					74	79
69	79					73	79					78	77
76						78						79
76						77						77
72						76						69
67						68						78
76						78						73
68						71						72
68						71						71
68						69						70
68						69						73
69						72						74
69						71						71
68						70						73
69						72						74
69						73						72
68						70						74
69						73						77
74						77						74
70						73						76
70						73						74
70						73						74
69						71						71
68						69						72
68						70						70
68						70						73
69						72						77
74						76						75
70						73						76
73						75						73
69						71						75
70						73						72
69						71						74
70						73						74
69						73						73

## Sheet: Extended Data Fig.8
Extended Data Fig. 8b Days-to-tasseling (days)					Extended Data Fig. 8c Days-to-anthesis (days)					Extended Data Fig. 8d Days-to-silking (days)
WT	zmnal1b-1	zmnal1b-2			WT	zmnal1b-1	zmnal1b-2			WT	zmnal1b-1	zmnal1b-2
69	69	69			71	70	74			73	72	74
69	70	69			73	73	73			74	74	74
70	69	68			74	73	72			76	74	74
72	72	69			74	75	73			76	77	74
71	71	69			76	72	73			79	74	74
71	71	69			73	74	73			76	76	74
69	71	68			72	74	73			74	76	73
69	69	71			71	72	75			72	74	76
69	77	68			73	78	70			74	78	71
70	69	70			72	71	75			73	73	76
69	69	69			72	71	74			73	73	74
69	74	69			73	75	73			76	76	76
73	69	71			76	73	73			77	74	77
73	71	69			76	74	73			77	77	76
69	70	68			72	72	70			73	74	71
77	77	69			78	78	76			78	78	76
74	73	68			76	75	71			77	77	71
72	70	68			75	73	70			76	76	72
74	70	67			77	73	68			77	74	70
69	70	72			73	74	75			74	77	77
70	69	68			73	70	69			74	72	70
73	69	71			75	73	75			76	73	77
68	71	68			69	74	73			71	77	74
69	69	71			71	71	75			72	72	76
70	72	74			71	75	79			73	76	78
69	70	77			71	74	79			72	76	80
69	67	76			73	68	79			73	69	79
71	68	69			74	70	72			76	71	74
69	68	69			73	71	73			74	74	74
68	69	73			70	72	76			71	73	77
68	73	69			71	74	74			72	76	76
70	69	72			71	71	75			73	74	76
69	69	68			70	73	72			72	75	73
74	72	67			76	76	71			77	77	72
68	74	70			71	78	75			72	78	76
69	69	71			73	71	75			73	73	76
73	70	73			75	73	75			76	76	76
74	74	70			79	76	75			77	77	76
77	71	68			79	73	71			81	73	71
74	69	72			76	72	75			77	73	76
73	70	73			76	71	74			77	73	76
71	71	73			74	75	74			76	76	76
68	76	74			70	78	76			71	78	77
68	70	77			72	72	78			73	73	78
	70					72					74
	74					75					77
	71					74					76
	74					76					77
	69					71					72
	68					70					72
	74					77

## Sheet: Extended Data Fig.9
Extended Data Fig. 9 SAM diameter (um)
14d			16d			18d			20d			22d			24d			26d			28d
WT	zmnal1a-1		WT	zmnal1a-1		WT	zmnal1a-1		WT	zmnal1a-1		WT	zmnal1a-1		WT	zmnal1a-1		WT	zmnal1a-1		WT	zmnal1a-1
143.755	140.451		148.151	143.011		149.551	147.644		170.773	174.292		180.84	175.272		215.895	193.891		190.698	174.368		212.455	194.391
136.502	145.774		133.255	148.336		150.878	141.756		165.72	168.577		173.34	172.464		191.17	187.105		238.375	190.909		220.994	218.331
135.283	131.274		150.808	133.358		155.005	148.811		173.614	176.23		185.815	172.876		238.283	197.044		236.049	178.186		360.222	181.818
143.462	148.75		135.207	140.644		156.255	146.275		192.979	165.302		172.481	164.005		210.719	188.577		263.491	198.003		247.153	216.823
139.663	135.023		152.153	137.054		150.629	141.993		174.211	167.143		176.334	160.085		193.418	194.37		193.19	199.448		223.734	182.761
143.627	142.505		152.153	145.774		144.935	152.961		189.015	162.857		196.422	173.25		203.604	197.417		195.897	207.483		235.096	190.391
135.006	153.465		132.675	148.058		146.932	145.001		180.006	168.432		174	164.66		212.926	205.893		262	191.434		365.222	189.385
136.731	144.292		137.393	136.943		159.065	135.431		182.589	170.278		174.715	177.28		205.328	184.557		254.118	190.005		300.401	190.391
142.061						156.749			180.006	171.429			171.46		190.864			250.008	187.448		303.527	182.618
151.58						151.678			171.435	177.793					227.489				200.02			205.045
155.769						155.718			185.72						230.11				205.66
						151.255													212.372
						153.159
						146.309

## Sheet: Extended Data Fig.13
Extended Data Fig. 13b Days-to-tasseling (days)					Extended Data Fig. 13c Days-to-anthesis (days)					Extended Data Fig. 13d Days-to-silking (days)
WT	proZmNAL1A::ZmNAL1a-GFP;zmnal1a-1	zmnal1a-1			WT	proZmNAL1A::ZmNAL1a-GFP;zmnal1a-1	zmnal1a-1			WT	proZmNAL1A::ZmNAL1a-GFP;zmnal1a-1	zmnal1a-1
58	55	59			62	59	62			63	61	64
58	57	58			62	60	63			65	62	67
56	57	57			60	60	62			62	62	65
57	57	62			61	62	61			62	63	64
57	57	62			60	60	66			65	65	69
58	57	58			62	59	66			66	62	69
57	57	58			60	60	64			63	62	66
56	57	58			59	60	64			61	63	68
57	58	57			58	61	62			60	63	64
57	57	57			59	61	61			60	63	68
56	55	61			59	57	65			61	58	63
56	58	58			58	59	62			60	66	63
57	57	57			58	61	62			60	61	63
57	57	57			58	60	64			62	64	67
57	57	57			59	62	62			62	62	65
57	58	57			59	60	62			60	63	67
57	57	60			59	59	61			61	62	65
57	58	58			59	62	62			60	61	66
56	57	57			62	60	63			64	65	66
57	57	57			59	59	61			59	62	67
57	57	58			58	60	63			60	60	69
57	57	58			60	60	63			60	64	63
56	57	57			61	62	63			63	61	63
57	57	58			60	61	66			63	63	66
55	58	58			58	60	61			61	62	65
55	57	58			60	61	61			61	63	67
	57	62			59	62	62			58	61	65
	57	57			58	62	63			58	65	65
	58	57			58	62	65				65	68
	58	58				59	63				62	64
	59	58				60	62				62	65
	58	60				59	64				61	63
	58	59				60	61				62	67
	57	58				59	62				61	68
	57	59				61	62				63	63
	57	57				58	66				59	65
	57	58				62	63				63	68
	57	63					62					65
	58	58					62					66
	55	58					64					69
	57	58					63					64
		62					64					69
		58					60
		59					66
		62					60
		60					64
		63					66
		58					60

## Sheet: Extended Data Fig.24
Extended Data Fig. 24b SAM height (um)
14d			16d			18d			20d			22d			24d			26d			28d
WT	CR-zmerebp147-2		WT	CR-zmerebp147-2		WT	CR-zmerebp147-2		WT	CR-zmerebp147-2		WT	CR-zmerebp147-2		WT	CR-zmerebp147-2		WT	CR-zmerebp147-2		WT	CR-zmerebp147-2
87.352	100.071		101.142	97.004		94.298	127.062		116.555	134.454		122.897	244.907		199.891	311.932		322.644	599.839		616.483	867.843
111.343	100.69		96.441	99.237		91.919	122.65		129.604	133.521		158.017	211.046		181.873	341.253		361.433	600.374		669.853	849.378
105.732	92.325		106.441	100.025		100.435	125.024		100.497	157.081		127.834	216.549		204.182	347.102		319.351	598.611		631.957	1021.12
103.081	110.118		97.913	103.897		124.823	126.85		100.827	140.891		154.27	243.617		241.78	354.081		369.933	554.065		621.957	1005.67
96.284	93.653		100.547	107.463		109.305	134.937		129.195	141.695		152.985	236.942		197.813	368.994		322.416	503.582		626.283	1045.9
101.019	94.125		87.872	110.221		108.308	123.508		107.03	148.13		151.432	198.824		267.711	366.6		413.931	588.933		651.957	955.668
92.308	105.889					93.715	127.49		115.016	134.556		139.978	232.659		194.375	346.203		409.525	545.392
89.894	106.046					110.985	123.272			157.144		153.736	211.463		253.685	389.746		429.933
							130.204					129.058	218.961		229.153
							130.977					159.1	215.089		289.985
												134.7	241.422
													247.302
													262.726
Extended Data Fig. 24c SAM diameter (um)
14d			16d			18d			20d			22d			24d			26d			28d
WT	CR-zmerebp147-2		WT	CR-zmerebp147-2		WT	CR-zmerebp147-2		WT	CR-zmerebp147-2		WT	CR-zmerebp147-2		WT	CR-zmerebp147-2		WT	CR-zmerebp147-2		WT	CR-zmerebp147-2
121.87	119.457		135.643	130.215		124.626	143.644		143.239	163.538		146.56	198.63		171.489	193.254		180.208	238.542		205.52	334.906
132.511	126.306		130.395	127.248		127.437	143.831		146.921	152.521		130.147	161.818		161.003	211.7		230.243	240.943		221.965	250.453
137.493	129.795		131.312	128.727		136.157	142.398		138.621	162.597		147.095	187.491		196.289	243.8		208.609	240.604		232.254	334.906
135.169	126.821		135.511	136.9		129.569	141.424		130.337	158.568		143.273	184.873		173.599	212.576		226.626	299.619		220.137	277.361
126.833	119.433		139.011	133.947		132.395	154.914		153.091	157.126		140.983	179.664		181.626	209.837		213.6	282.835		204.741	259.837
137.847	125.789		118.753	129.526		149.67	141.074		140.236	177.366		141.618	168.432		190.52	192.038		211.972	236.626		244.374	277.361
116.031	128.241					124.994	144.763		135.174	154.245		141.766	169.646		171.546	179.396		218.227	220.465
119.691	122.947					135.753	146.116			165.085		136.498	184.244		175.482	205.42		226.626
							152.812					175.957	190.68		157.112
							155.151					155.727	172.459		197.115
												142.645	213.088
													194.023
													195.23
